# Supplementary material for: Do hypnotics increase the risk of driving accidents or near miss accidents due to hypovigilance? The effects of sex, chronic sleepiness, sleep habits and sleep pathology
Source: PLoS One. 2020 Jul 27;15(7):e0236404. doi: 10.1371/journal.pone.0236404 (PMC7384619; doi:10.1371/journal.pone.0236404)
Supplement: S1 Data — (XLSX) [file pone.0236404.s001.xlsx]

## Sheet: Desc_HID
1	1.24928	31.4644
2	1.24857	53.9041
3	1.24785	31.4644
4	1.24714	53.9041
5	1.24642	31.4644
6	1.24571	53.9041
7	1.24499	31.4644
8	1.24428	53.9041
9	1.24356	31.4644
10	1.24285	53.9041
11	1.24213	31.4644
12	1.24142	53.9041
13	1.2407	31.4644
14	1.23999	53.9041
15	1.23927	31.4644
16	1.23856	53.9041
17	1.23784	31.4644
18	1.23712	53.9041
19	1.23641	31.4644
20	1.23569	53.9041
21	1.23498	31.4644
22	1.23426	53.9041
23	1.23355	31.4644
24	1.23283	53.9041
25	1.23212	31.4644
26	1.2314	53.9041
27	1.23069	31.4644
28	1.22997	53.9041
29	1.22926	31.4644
30	1.22854	53.9041
31	1.22783	31.4644
32	1.22711	53.9041
33	1.22639	31.4644
34	1.22568	53.9041
35	1.22496	31.4644
36	1.22425	53.9041
37	1.22353	31.4644
38	1.22282	53.9041
39	1.2221	31.4644
40	1.22139	53.9041
41	1.22067	31.4644
42	1.21996	53.9041
43	1.21924	31.4644
44	1.21853	53.9041
45	1.21781	31.4644
46	1.2171	53.9041
47	1.21638	31.4644
48	1.21567	53.9041
49	1.21495	31.4644
50	1.21423	53.9041
51	1.21352	31.4644
52	1.2128	53.9041
53	1.21209	31.4644
54	1.21137	53.9041
55	1.21066	31.4644
56	1.20994	53.9041
57	1.20923	31.4644
58	1.20851	53.9041
59	1.2078	31.4644
60	1.20708	53.9041
61	1.20637	31.4644
62	1.20565	53.9041
63	1.20494	31.4644
64	1.20422	53.9041
65	1.20351	31.4644
66	1.20279	53.9041
67	1.20207	31.4644
68	1.20136	53.9041
69	1.20064	31.4644
70	1.19993	53.9041
71	1.19921	31.4644
72	1.1985	53.9041
73	1.19778	31.4644
74	1.19707	53.9041
75	1.19635	31.4644
76	1.19564	53.9041
77	1.19492	31.4644
78	1.19421	53.9041
79	1.19349	31.4644
80	1.19278	53.9041
81	1.19206	31.4644
82	1.19134	53.9041
83	1.19063	31.4644
84	1.18991	53.9041
85	1.1892	31.4644
86	1.18848	53.9041
87	1.18777	31.4644
88	1.18705	53.9041
89	1.18634	31.4644
90	1.18562	53.9041
91	1.18491	31.4644
92	1.18419	53.9041
93	1.18348	31.4644
94	1.18276	53.9041
95	1.18205	31.4644
96	1.18133	53.9041
97	1.18062	31.4644
98	1.1799	53.9041
99	1.17918	31.4644
100	1.17847	53.9041
101	1.17775	31.4644
102	1.17704	53.9041
103	1.17632	31.4644
104	1.17561	53.9041
105	1.17489	31.4644
106	1.17418	53.9041
107	1.17346	31.4644
108	1.17275	53.9041
109	1.17203	31.4644
110	1.17132	53.9041
111	1.1706	31.4644
112	1.16989	53.9041
113	1.16917	31.4644
114	1.16845	53.9041
115	1.16774	31.4644
116	1.16702	53.9041
117	1.16631	31.4644
118	1.16559	53.9041
119	1.16488	31.4644
120	1.16416	53.9041
121	1.16345	31.4644
122	1.16273	53.9041
123	1.16202	31.4644
124	1.1613	53.9041
125	1.16059	31.4644
126	1.15987	53.9041
127	1.15916	31.4644
128	1.15844	53.9041
129	1.15773	31.4644
130	1.15701	53.9041
131	1.15629	31.4644
132	1.15558	53.9041
133	1.15486	31.4644
134	1.15415	53.9041
135	1.15343	31.4644
136	1.15272	53.9041
137	1.152	31.4644
138	1.15129	53.9041
139	1.15057	31.4644
140	1.14986	53.9041
141	1.14914	31.4644
142	1.14843	53.9041
143	1.14771	31.4644
144	1.147	53.9041
145	1.14628	31.4644
146	1.14557	53.9041
147	1.14485	31.4644
148	1.14413	53.9041
149	1.14342	31.4644
150	1.1427	53.9041
151	1.14199	31.4644
152	1.14127	53.9041
153	1.14056	31.4644
154	1.13984	53.9041
155	1.13913	31.4644
156	1.13841	53.9041
157	1.1377	31.4644
158	1.13698	53.9041
159	1.13627	31.4644
160	1.13555	53.9041
161	1.13484	31.4644
162	1.13412	53.9041
163	1.1334	31.4644
164	1.13269	53.9041
165	1.13197	31.4644
166	1.13126	53.9041
167	1.13054	31.4644
168	1.12983	53.9041
169	1.12911	31.4644
170	1.1284	53.9041
171	1.12768	31.4644
172	1.12697	53.9041
173	1.12625	31.4644
174	1.12554	53.9041
175	1.12482	31.4644
176	1.12411	53.9041
177	1.12339	31.4644
178	1.12268	53.9041
179	1.12196	31.4644
180	1.12124	53.9041
181	1.12053	31.4644
182	1.11981	53.9041
183	1.1191	31.4644
184	1.11838	53.9041
185	1.11767	31.4644
186	1.11695	53.9041
187	1.11624	31.4644
188	1.11552	53.9041
189	1.11481	31.4644
190	1.11409	53.9041
191	1.11338	31.4644
192	1.11266	53.9041
193	1.11195	31.4644
194	1.11123	53.9041
195	1.11052	31.4644
196	1.1098	53.9041
197	1.10908	31.4644
198	1.10837	53.9041
199	1.10765	31.4644
200	1.10694	53.9041
201	1.10622	31.4644
202	1.10551	53.9041
203	1.10479	31.4644
204	1.10408	53.9041
205	1.10336	31.4644
206	1.10265	53.9041
207	1.10193	31.4644
208	1.10122	53.9041
209	1.1005	31.4644
210	1.09979	53.9041
211	1.09907	31.4644
212	1.09835	53.9041
213	1.09764	31.4644
214	1.09692	53.9041
215	1.09621	31.4644
216	1.09549	53.9041
217	1.09478	31.4644
218	1.09406	53.9041
219	1.09335	31.4644
220	1.09263	53.9041
221	1.09192	31.4644
222	1.0912	53.9041
223	1.09049	31.4644
224	1.08977	53.9041
225	1.08906	31.4644
226	1.08834	53.9041
227	1.08763	31.4644
228	1.08691	53.9041
229	1.08619	31.4644
230	1.08548	53.9041
231	1.08476	31.4644
232	1.08405	53.9041
233	1.08333	31.4644
234	1.08262	53.9041
235	1.0819	31.4644
236	1.08119	53.9041
237	1.08047	31.4644
238	1.07976	53.9041
239	1.07904	31.4644
240	1.07833	53.9041
241	1.07761	31.4644
242	1.0769	53.9041
243	1.07618	31.4644
244	1.07546	53.9041
245	1.07475	31.4644
246	1.07403	53.9041
247	1.07332	31.4644
248	1.0726	53.9041
249	1.07189	31.4644
250	1.07117	53.9041
251	1.07046	31.4644
252	1.06974	53.9041
253	1.06903	31.4644
254	1.06831	53.9041
255	1.0676	31.4644
256	1.06688	53.9041
257	1.06617	31.4644
258	1.06545	53.9041
259	1.06474	31.4644
260	1.06402	53.9041
261	1.0633	31.4644
262	1.06259	53.9041
263	1.06187	31.4644
264	1.06116	53.9041
265	1.06044	31.4644
266	1.05973	53.9041
267	1.05901	31.4644
268	1.0583	53.9041
269	1.05758	31.4644
270	1.05687	53.9041
271	1.05615	31.4644
272	1.05544	53.9041
273	1.05472	31.4644
274	1.05401	53.9041
275	1.05329	31.4644
276	1.05258	53.9041
277	1.05186	31.4644
278	1.05114	53.9041
279	1.05043	31.4644
280	1.04971	53.9041
281	1.049	31.4644
282	1.04828	53.9041
283	1.04757	31.4644
284	1.04685	53.9041
285	1.04614	31.4644
286	1.04542	53.9041
287	1.04471	31.4644
288	1.04399	53.9041
289	1.04328	31.4644
290	1.04256	53.9041
291	1.04185	31.4644
292	1.04113	53.9041
293	1.04041	31.4644
294	1.0397	53.9041
295	1.03898	31.4644
296	1.03827	53.9041
297	1.03755	31.4644
298	1.03684	53.9041
299	1.03612	31.4644
300	1.03541	53.9041
301	1.03469	31.4644
302	1.03398	53.9041
303	1.03326	31.4644
304	1.03255	53.9041
305	1.03183	31.4644
306	1.03112	53.9041
307	1.0304	31.4644
308	1.02969	53.9041
309	1.02897	31.4644
310	1.02825	53.9041
311	1.02754	31.4644
312	1.02682	53.9041
313	1.02611	31.4644
314	1.02539	53.9041
315	1.02468	31.4644
316	1.02396	53.9041
317	1.02325	31.4644
318	1.02253	53.9041
319	1.02182	31.4644
320	1.0211	53.9041
321	1.02039	31.4644
322	1.01967	53.9041
323	1.01896	31.4644
324	1.01824	53.9041
325	1.01753	31.4644
326	1.01681	53.9041
327	1.01609	31.4644
328	1.01538	53.9041
329	1.01466	31.4644
330	1.01395	53.9041
331	1.01323	31.4644
332	1.01252	53.9041
333	1.0118	31.4644
334	1.01109	53.9041
335	1.01037	31.4644
336	1.00966	53.9041
337	1.00894	31.4644
338	1.00823	53.9041
339	1.00751	31.4644
340	1.0068	53.9041
341	1.00608	31.4644
342	1.00536	53.9041
343	1.00465	31.4644
344	1.00393	53.9041
345	1.00322	31.4644
346	1.0025	53.9041
347	1.00179	31.4644
348	1.00107	53.9041
349	1.00036	31.4644
350	0.999642	53.9041
351	0.998927	31.4644
352	0.998212	53.9041
353	0.997496	31.4644
354	0.996781	53.9041
355	0.996066	31.4644
356	0.99535	53.9041
357	0.994635	31.4644
358	0.99392	53.9041
359	0.993205	31.4644
360	0.992489	53.9041
361	0.991774	31.4644
362	0.991059	53.9041
363	0.990343	31.4644
364	0.989628	53.9041
365	0.988913	31.4644
366	0.988197	53.9041
367	0.987482	31.4644
368	0.986767	53.9041
369	0.986051	31.4644
370	0.985336	53.9041
371	0.984621	31.4644
372	0.983906	53.9041
373	0.98319	31.4644
374	0.982475	53.9041
375	0.98176	31.4644
376	0.981044	53.9041
377	0.980329	31.4644
378	0.979614	53.9041
379	0.978898	31.4644
380	0.978183	53.9041
381	0.977468	31.4644
382	0.976752	53.9041
383	0.976037	31.4644
384	0.975322	53.9041
385	0.974607	31.4644
386	0.973891	53.9041
387	0.973176	31.4644
388	0.972461	53.9041
389	0.971745	31.4644
390	0.97103	53.9041
391	0.970315	31.4644
392	0.969599	53.9041
393	0.968884	31.4644
394	0.968169	53.9041
395	0.967453	31.4644
396	0.966738	53.9041
397	0.966023	31.4644
398	0.965308	53.9041
399	0.964592	31.4644
400	0.963877	53.9041
401	0.963162	31.4644
402	0.962446	53.9041
403	0.961731	31.4644
404	0.961016	53.9041
405	0.9603	31.4644
406	0.959585	53.9041
407	0.95887	31.4644
408	0.958154	53.9041
409	0.957439	31.4644
410	0.956724	53.9041
411	0.956009	31.4644
412	0.955293	53.9041
413	0.954578	31.4644
414	0.953863	53.9041
415	0.953147	31.4644
416	0.952432	53.9041
417	0.951717	31.4644
418	0.951001	53.9041
419	0.950286	31.4644
420	0.949571	53.9041
421	0.948856	31.4644
422	0.94814	53.9041
423	0.947425	31.4644
424	0.94671	53.9041
425	0.945994	31.4644
426	0.945279	53.9041
427	0.944564	31.4644
428	0.943848	53.9041
429	0.943133	31.4644
430	0.942418	53.9041
431	0.941702	31.4644
432	0.940987	53.9041
433	0.940272	31.4644
434	0.939557	53.9041
435	0.938841	31.4644
436	0.938126	53.9041
437	0.937411	31.4644
438	0.936695	53.9041
439	0.93598	31.4644
440	0.935265	53.9041
441	0.934549	31.4644
442	0.933834	53.9041
443	0.933119	31.4644
444	0.932403	53.9041
445	0.931688	31.4644
446	0.930973	53.9041
447	0.930258	31.4644
448	0.929542	53.9041
449	0.928827	31.4644
450	0.928112	53.9041
451	0.927396	31.4644
452	0.926681	53.9041
453	0.925966	31.4644
454	0.92525	53.9041
455	0.924535	31.4644
456	0.92382	53.9041
457	0.923104	31.4644
458	0.922389	53.9041
459	0.921674	31.4644
460	0.920959	53.9041
461	0.920243	31.4644
462	0.919528	53.9041
463	0.918813	31.4644
464	0.918097	53.9041
465	0.917382	31.4644
466	0.916667	53.9041
467	0.915951	31.4644
468	0.915236	53.9041
469	0.914521	31.4644
470	0.913805	53.9041
471	0.91309	31.4644
472	0.912375	53.9041
473	0.91166	31.4644
474	0.910944	53.9041
475	0.910229	31.4644
476	0.909514	53.9041
477	0.908798	31.4644
478	0.908083	53.9041
479	0.907368	31.4644
480	0.906652	53.9041
481	0.905937	31.4644
482	0.905222	53.9041
483	0.904506	31.4644
484	0.903791	53.9041
485	0.903076	31.4644
486	0.902361	53.9041
487	0.901645	31.4644
488	0.90093	53.9041
489	0.900215	31.4644
490	0.899499	53.9041
491	0.898784	31.4644
492	0.898069	53.9041
493	0.897353	31.4644
494	0.896638	53.9041
495	0.895923	31.4644
496	0.895207	53.9041
497	0.894492	31.4644
498	0.893777	53.9041
499	0.893062	31.4644
500	0.892346	53.9041
501	0.891631	31.4644
502	0.890916	53.9041
503	0.8902	31.4644
504	0.889485	53.9041
505	0.88877	31.4644
506	0.888054	53.9041
507	0.887339	31.4644
508	0.886624	53.9041
509	0.885908	31.4644
510	0.885193	53.9041
511	0.884478	31.4644
512	0.883763	53.9041
513	0.883047	31.4644
514	0.882332	53.9041
515	0.881617	31.4644
516	0.880901	53.9041
517	0.880186	31.4644
518	0.879471	53.9041
519	0.878755	31.4644
520	0.87804	53.9041
521	0.877325	31.4644
522	0.876609	53.9041
523	0.875894	31.4644
524	0.875179	53.9041
525	0.874464	31.4644
526	0.873748	53.9041
527	0.873033	31.4644
528	0.872318	53.9041
529	0.871602	31.4644
530	0.870887	53.9041
531	0.870172	31.4644
532	0.869456	53.9041
533	0.868741	31.4644
534	0.868026	53.9041
535	0.86731	31.4644
536	0.866595	53.9041
537	0.86588	31.4644
538	0.865165	53.9041
539	0.864449	31.4644
540	0.863734	53.9041
541	0.863019	31.4644
542	0.862303	53.9041
543	0.861588	31.4644
544	0.860873	53.9041
545	0.860157	31.4644
546	0.859442	53.9041
547	0.858727	31.4644
548	0.858011	53.9041
549	0.857296	31.4644
550	0.856581	53.9041
551	0.855866	31.4644
552	0.85515	53.9041
553	0.854435	31.4644
554	0.85372	53.9041
555	0.853004	31.4644
556	0.852289	53.9041
557	0.851574	31.4644
558	0.850858	53.9041
559	0.850143	31.4644
560	0.849428	53.9041
561	0.848712	31.4644
562	0.847997	53.9041
563	0.847282	31.4644
564	0.846567	53.9041
565	0.845851	31.4644
566	0.845136	53.9041
567	0.844421	31.4644
568	0.843705	53.9041
569	0.84299	31.4644
570	0.842275	53.9041
571	0.841559	31.4644
572	0.840844	53.9041
573	0.840129	31.4644
574	0.839413	53.9041
575	0.838698	31.4644
576	0.837983	53.9041
577	0.837268	31.4644
578	0.836552	53.9041
579	0.835837	31.4644
580	0.835122	53.9041
581	0.834406	31.4644
582	0.833691	53.9041
583	0.832976	31.4644
584	0.83226	53.9041
585	0.831545	31.4644
586	0.83083	53.9041
587	0.830114	31.4644
588	0.829399	53.9041
589	0.828684	31.4644
590	0.827969	53.9041
591	0.827253	31.4644
592	0.826538	53.9041
593	0.825823	31.4644
594	0.825107	53.9041
595	0.824392	31.4644
596	0.823677	53.9041
597	0.822961	31.4644
598	0.822246	53.9041
599	0.821531	31.4644
600	0.820815	53.9041
601	0.8201	31.4644
602	0.819385	53.9041
603	0.81867	31.4644
604	0.817954	53.9041
605	0.817239	31.4644
606	0.816524	53.9041
607	0.815808	31.4644
608	0.815093	53.9041
609	0.814378	31.4644
610	0.813662	53.9041
611	0.812947	31.4644
612	0.812232	53.9041
613	0.811516	31.4644
614	0.810801	53.9041
615	0.810086	31.4644
616	0.809371	53.9041
617	0.808655	31.4644
618	0.80794	53.9041
619	0.807225	31.4644
620	0.806509	53.9041
621	0.805794	31.4644
622	0.805079	53.9041
623	0.804363	31.4644
624	0.803648	53.9041
625	0.802933	31.4644
626	0.802217	53.9041
627	0.801502	31.4644
628	0.800787	53.9041
629	0.800072	31.4644
630	0.799356	53.9041
631	0.798641	31.4644
632	0.797926	53.9041
633	0.79721	31.4644
634	0.796495	53.9041
635	0.79578	31.4644
636	0.795064	53.9041
637	0.794349	31.4644
638	0.793634	53.9041
639	0.792918	31.4644
640	0.792203	53.9041
641	0.791488	31.4644
642	0.790773	53.9041
643	0.790057	31.4644
644	0.789342	53.9041
645	0.788627	31.4644
646	0.787911	53.9041
647	0.787196	31.4644
648	0.786481	53.9041
649	0.785765	31.4644
650	0.78505	53.9041
651	0.784335	31.4644
652	0.783619	53.9041
653	0.782904	31.4644
654	0.782189	53.9041
655	0.781474	31.4644
656	0.780758	53.9041
657	0.780043	31.4644
658	0.779328	53.9041
659	0.778612	31.4644
660	0.777897	53.9041
661	0.777182	31.4644
662	0.776466	53.9041
663	0.775751	31.4644
664	0.775036	53.9041
665	0.77432	31.4644
666	0.773605	53.9041
667	0.77289	31.4644
668	0.772175	53.9041
669	0.771459	31.4644
670	0.770744	53.9041
671	0.770029	31.4644
672	0.769313	53.9041
673	0.768598	31.4644
674	0.767883	53.9041
675	0.767167	31.4644
676	0.766452	53.9041
677	0.765737	31.4644
678	0.765021	53.9041
679	0.764306	31.4644
680	0.763591	53.9041
681	0.762876	31.4644
682	0.76216	53.9041
683	0.761445	31.4644
684	0.76073	53.9041
685	0.760014	31.4644
686	0.759299	53.9041
687	0.758584	31.4644
688	0.757868	53.9041
689	0.757153	31.4644
690	0.756438	53.9041
691	0.755722	31.4644
692	0.755007	53.9041
693	0.754292	31.4644
694	0.753577	53.9041
695	0.752861	31.4644
696	0.752146	53.9041
697	0.751431	31.4644
698	0.750715	53.9041
699	0.75	31.4644
700	0.749285	53.9041

## Sheet: Desc_HID1
1	1.24928	21.1
2	1.24857	27.0416
3	1.24785	21.1
4	1.24714	27.0416
5	1.24642	21.1
6	1.24571	27.0416
7	1.24499	21.1
8	1.24428	27.0416
9	1.24356	21.1
10	1.24285	27.0416
11	1.24213	21.1
12	1.24142	27.0416
13	1.2407	21.1
14	1.23999	27.0416
15	1.23927	21.1
16	1.23856	27.0416
17	1.23784	21.1
18	1.23712	27.0416
19	1.23641	21.1
20	1.23569	27.0416
21	1.23498	21.1
22	1.23426	27.0416
23	1.23355	21.1
24	1.23283	27.0416
25	1.23212	21.1
26	1.2314	27.0416
27	1.23069	21.1
28	1.22997	27.0416
29	1.22926	21.1
30	1.22854	27.0416
31	1.22783	21.1
32	1.22711	27.0416
33	1.22639	21.1
34	1.22568	27.0416
35	1.22496	21.1
36	1.22425	27.0416
37	1.22353	21.1
38	1.22282	27.0416
39	1.2221	21.1
40	1.22139	27.0416
41	1.22067	21.1
42	1.21996	27.0416
43	1.21924	21.1
44	1.21853	27.0416
45	1.21781	21.1
46	1.2171	27.0416
47	1.21638	21.1
48	1.21567	27.0416
49	1.21495	21.1
50	1.21423	27.0416
51	1.21352	21.1
52	1.2128	27.0416
53	1.21209	21.1
54	1.21137	27.0416
55	1.21066	21.1
56	1.20994	27.0416
57	1.20923	21.1
58	1.20851	27.0416
59	1.2078	21.1
60	1.20708	27.0416
61	1.20637	21.1
62	1.20565	27.0416
63	1.20494	21.1
64	1.20422	27.0416
65	1.20351	21.1
66	1.20279	27.0416
67	1.20207	21.1
68	1.20136	27.0416
69	1.20064	21.1
70	1.19993	27.0416
71	1.19921	21.1
72	1.1985	27.0416
73	1.19778	21.1
74	1.19707	27.0416
75	1.19635	21.1
76	1.19564	27.0416
77	1.19492	21.1
78	1.19421	27.0416
79	1.19349	21.1
80	1.19278	27.0416
81	1.19206	21.1
82	1.19134	27.0416
83	1.19063	21.1
84	1.18991	27.0416
85	1.1892	21.1
86	1.18848	27.0416
87	1.18777	21.1
88	1.18705	27.0416
89	1.18634	21.1
90	1.18562	27.0416
91	1.18491	21.1
92	1.18419	27.0416
93	1.18348	21.1
94	1.18276	27.0416
95	1.18205	21.1
96	1.18133	27.0416
97	1.18062	21.1
98	1.1799	27.0416
99	1.17918	21.1
100	1.17847	27.0416
101	1.17775	21.1
102	1.17704	27.0416
103	1.17632	21.1
104	1.17561	27.0416
105	1.17489	21.1
106	1.17418	27.0416
107	1.17346	21.1
108	1.17275	27.0416
109	1.17203	21.1
110	1.17132	27.0416
111	1.1706	21.1
112	1.16989	27.0416
113	1.16917	21.1
114	1.16845	27.0416
115	1.16774	21.1
116	1.16702	27.0416
117	1.16631	21.1
118	1.16559	27.0416
119	1.16488	21.1
120	1.16416	27.0416
121	1.16345	21.1
122	1.16273	27.0416
123	1.16202	21.1
124	1.1613	27.0416
125	1.16059	21.1
126	1.15987	27.0416
127	1.15916	21.1
128	1.15844	27.0416
129	1.15773	21.1
130	1.15701	27.0416
131	1.15629	21.1
132	1.15558	27.0416
133	1.15486	21.1
134	1.15415	27.0416
135	1.15343	21.1
136	1.15272	27.0416
137	1.152	21.1
138	1.15129	27.0416
139	1.15057	21.1
140	1.14986	27.0416
141	1.14914	21.1
142	1.14843	27.0416
143	1.14771	21.1
144	1.147	27.0416
145	1.14628	21.1
146	1.14557	27.0416
147	1.14485	21.1
148	1.14413	27.0416
149	1.14342	21.1
150	1.1427	27.0416
151	1.14199	21.1
152	1.14127	27.0416
153	1.14056	21.1
154	1.13984	27.0416
155	1.13913	21.1
156	1.13841	27.0416
157	1.1377	21.1
158	1.13698	27.0416
159	1.13627	21.1
160	1.13555	27.0416
161	1.13484	21.1
162	1.13412	27.0416
163	1.1334	21.1
164	1.13269	27.0416
165	1.13197	21.1
166	1.13126	27.0416
167	1.13054	21.1
168	1.12983	27.0416
169	1.12911	21.1
170	1.1284	27.0416
171	1.12768	21.1
172	1.12697	27.0416
173	1.12625	21.1
174	1.12554	27.0416
175	1.12482	21.1
176	1.12411	27.0416
177	1.12339	21.1
178	1.12268	27.0416
179	1.12196	21.1
180	1.12124	27.0416
181	1.12053	21.1
182	1.11981	27.0416
183	1.1191	21.1
184	1.11838	27.0416
185	1.11767	21.1
186	1.11695	27.0416
187	1.11624	21.1
188	1.11552	27.0416
189	1.11481	21.1
190	1.11409	27.0416
191	1.11338	21.1
192	1.11266	27.0416
193	1.11195	21.1
194	1.11123	27.0416
195	1.11052	21.1
196	1.1098	27.0416
197	1.10908	21.1
198	1.10837	27.0416
199	1.10765	21.1
200	1.10694	27.0416
201	1.10622	21.1
202	1.10551	27.0416
203	1.10479	21.1
204	1.10408	27.0416
205	1.10336	21.1
206	1.10265	27.0416
207	1.10193	21.1
208	1.10122	27.0416
209	1.1005	21.1
210	1.09979	27.0416
211	1.09907	21.1
212	1.09835	27.0416
213	1.09764	21.1
214	1.09692	27.0416
215	1.09621	21.1
216	1.09549	27.0416
217	1.09478	21.1
218	1.09406	27.0416
219	1.09335	21.1
220	1.09263	27.0416
221	1.09192	21.1
222	1.0912	27.0416
223	1.09049	21.1
224	1.08977	27.0416
225	1.08906	21.1
226	1.08834	27.0416
227	1.08763	21.1
228	1.08691	27.0416
229	1.08619	21.1
230	1.08548	27.0416
231	1.08476	21.1
232	1.08405	27.0416
233	1.08333	21.1
234	1.08262	27.0416
235	1.0819	21.1
236	1.08119	27.0416
237	1.08047	21.1
238	1.07976	27.0416
239	1.07904	21.1
240	1.07833	27.0416
241	1.07761	21.1
242	1.0769	27.0416
243	1.07618	21.1
244	1.07546	27.0416
245	1.07475	21.1
246	1.07403	27.0416
247	1.07332	21.1
248	1.0726	27.0416
249	1.07189	21.1
250	1.07117	27.0416
251	1.07046	21.1
252	1.06974	27.0416
253	1.06903	21.1
254	1.06831	27.0416
255	1.0676	21.1
256	1.06688	27.0416
257	1.06617	21.1
258	1.06545	27.0416
259	1.06474	21.1
260	1.06402	27.0416
261	1.0633	21.1
262	1.06259	27.0416
263	1.06187	21.1
264	1.06116	27.0416
265	1.06044	21.1
266	1.05973	27.0416
267	1.05901	21.1
268	1.0583	27.0416
269	1.05758	21.1
270	1.05687	27.0416
271	1.05615	21.1
272	1.05544	27.0416
273	1.05472	21.1
274	1.05401	27.0416
275	1.05329	21.1
276	1.05258	27.0416
277	1.05186	21.1
278	1.05114	27.0416
279	1.05043	21.1
280	1.04971	27.0416
281	1.049	21.1
282	1.04828	27.0416
283	1.04757	21.1
284	1.04685	27.0416
285	1.04614	21.1
286	1.04542	27.0416
287	1.04471	21.1
288	1.04399	27.0416
289	1.04328	21.1
290	1.04256	27.0416
291	1.04185	21.1
292	1.04113	27.0416
293	1.04041	21.1
294	1.0397	27.0416
295	1.03898	21.1
296	1.03827	27.0416
297	1.03755	21.1
298	1.03684	27.0416
299	1.03612	21.1
300	1.03541	27.0416
301	1.03469	21.1
302	1.03398	27.0416
303	1.03326	21.1
304	1.03255	27.0416
305	1.03183	21.1
306	1.03112	27.0416
307	1.0304	21.1
308	1.02969	27.0416
309	1.02897	21.1
310	1.02825	27.0416
311	1.02754	21.1
312	1.02682	27.0416
313	1.02611	21.1
314	1.02539	27.0416
315	1.02468	21.1
316	1.02396	27.0416
317	1.02325	21.1
318	1.02253	27.0416
319	1.02182	21.1
320	1.0211	27.0416
321	1.02039	21.1
322	1.01967	27.0416
323	1.01896	21.1
324	1.01824	27.0416
325	1.01753	21.1
326	1.01681	27.0416
327	1.01609	21.1
328	1.01538	27.0416
329	1.01466	21.1
330	1.01395	27.0416
331	1.01323	21.1
332	1.01252	27.0416
333	1.0118	21.1
334	1.01109	27.0416
335	1.01037	21.1
336	1.00966	27.0416
337	1.00894	21.1
338	1.00823	27.0416
339	1.00751	21.1
340	1.0068	27.0416
341	1.00608	21.1
342	1.00536	27.0416
343	1.00465	21.1
344	1.00393	27.0416
345	1.00322	21.1
346	1.0025	27.0416
347	1.00179	21.1
348	1.00107	27.0416
349	1.00036	21.1
350	0.999642	27.0416
351	0.998927	21.1
352	0.998212	27.0416
353	0.997496	21.1
354	0.996781	27.0416
355	0.996066	21.1
356	0.99535	27.0416
357	0.994635	21.1
358	0.99392	27.0416
359	0.993205	21.1
360	0.992489	27.0416
361	0.991774	21.1
362	0.991059	27.0416
363	0.990343	21.1
364	0.989628	27.0416
365	0.988913	21.1
366	0.988197	27.0416
367	0.987482	21.1
368	0.986767	27.0416
369	0.986051	21.1
370	0.985336	27.0416
371	0.984621	21.1
372	0.983906	27.0416
373	0.98319	21.1
374	0.982475	27.0416
375	0.98176	21.1
376	0.981044	27.0416
377	0.980329	21.1
378	0.979614	27.0416
379	0.978898	21.1
380	0.978183	27.0416
381	0.977468	21.1
382	0.976752	27.0416
383	0.976037	21.1
384	0.975322	27.0416
385	0.974607	21.1
386	0.973891	27.0416
387	0.973176	21.1
388	0.972461	27.0416
389	0.971745	21.1
390	0.97103	27.0416
391	0.970315	21.1
392	0.969599	27.0416
393	0.968884	21.1
394	0.968169	27.0416
395	0.967453	21.1
396	0.966738	27.0416
397	0.966023	21.1
398	0.965308	27.0416
399	0.964592	21.1
400	0.963877	27.0416
401	0.963162	21.1
402	0.962446	27.0416
403	0.961731	21.1
404	0.961016	27.0416
405	0.9603	21.1
406	0.959585	27.0416
407	0.95887	21.1
408	0.958154	27.0416
409	0.957439	21.1
410	0.956724	27.0416
411	0.956009	21.1
412	0.955293	27.0416
413	0.954578	21.1
414	0.953863	27.0416
415	0.953147	21.1
416	0.952432	27.0416
417	0.951717	21.1
418	0.951001	27.0416
419	0.950286	21.1
420	0.949571	27.0416
421	0.948856	21.1
422	0.94814	27.0416
423	0.947425	21.1
424	0.94671	27.0416
425	0.945994	21.1
426	0.945279	27.0416
427	0.944564	21.1
428	0.943848	27.0416
429	0.943133	21.1
430	0.942418	27.0416
431	0.941702	21.1
432	0.940987	27.0416
433	0.940272	21.1
434	0.939557	27.0416
435	0.938841	21.1
436	0.938126	27.0416
437	0.937411	21.1
438	0.936695	27.0416
439	0.93598	21.1
440	0.935265	27.0416
441	0.934549	21.1
442	0.933834	27.0416
443	0.933119	21.1
444	0.932403	27.0416
445	0.931688	21.1
446	0.930973	27.0416
447	0.930258	21.1
448	0.929542	27.0416
449	0.928827	21.1
450	0.928112	27.0416
451	0.927396	21.1
452	0.926681	27.0416
453	0.925966	21.1
454	0.92525	27.0416
455	0.924535	21.1
456	0.92382	27.0416
457	0.923104	21.1
458	0.922389	27.0416
459	0.921674	21.1
460	0.920959	27.0416
461	0.920243	21.1
462	0.919528	27.0416
463	0.918813	21.1
464	0.918097	27.0416
465	0.917382	21.1
466	0.916667	27.0416
467	0.915951	21.1
468	0.915236	27.0416
469	0.914521	21.1
470	0.913805	27.0416
471	0.91309	21.1
472	0.912375	27.0416
473	0.91166	21.1
474	0.910944	27.0416
475	0.910229	21.1
476	0.909514	27.0416
477	0.908798	21.1
478	0.908083	27.0416
479	0.907368	21.1
480	0.906652	27.0416
481	0.905937	21.1
482	0.905222	27.0416
483	0.904506	21.1
484	0.903791	27.0416
485	0.903076	21.1
486	0.902361	27.0416
487	0.901645	21.1
488	0.90093	27.0416
489	0.900215	21.1
490	0.899499	27.0416
491	0.898784	21.1
492	0.898069	27.0416
493	0.897353	21.1
494	0.896638	27.0416
495	0.895923	21.1
496	0.895207	27.0416
497	0.894492	21.1
498	0.893777	27.0416
499	0.893062	21.1
500	0.892346	27.0416
501	0.891631	21.1
502	0.890916	27.0416
503	0.8902	21.1
504	0.889485	27.0416
505	0.88877	21.1
506	0.888054	27.0416
507	0.887339	21.1
508	0.886624	27.0416
509	0.885908	21.1
510	0.885193	27.0416
511	0.884478	21.1
512	0.883763	27.0416
513	0.883047	21.1
514	0.882332	27.0416
515	0.881617	21.1
516	0.880901	27.0416
517	0.880186	21.1
518	0.879471	27.0416
519	0.878755	21.1
520	0.87804	27.0416
521	0.877325	21.1
522	0.876609	27.0416
523	0.875894	21.1
524	0.875179	27.0416
525	0.874464	21.1
526	0.873748	27.0416
527	0.873033	21.1
528	0.872318	27.0416
529	0.871602	21.1
530	0.870887	27.0416
531	0.870172	21.1
532	0.869456	27.0416
533	0.868741	21.1
534	0.868026	27.0416
535	0.86731	21.1
536	0.866595	27.0416
537	0.86588	21.1
538	0.865165	27.0416
539	0.864449	21.1
540	0.863734	27.0416
541	0.863019	21.1
542	0.862303	27.0416
543	0.861588	21.1
544	0.860873	27.0416
545	0.860157	21.1
546	0.859442	27.0416
547	0.858727	21.1
548	0.858011	27.0416
549	0.857296	21.1
550	0.856581	27.0416
551	0.855866	21.1
552	0.85515	27.0416
553	0.854435	21.1
554	0.85372	27.0416
555	0.853004	21.1
556	0.852289	27.0416
557	0.851574	21.1
558	0.850858	27.0416
559	0.850143	21.1
560	0.849428	27.0416
561	0.848712	21.1
562	0.847997	27.0416
563	0.847282	21.1
564	0.846567	27.0416
565	0.845851	21.1
566	0.845136	27.0416
567	0.844421	21.1
568	0.843705	27.0416
569	0.84299	21.1
570	0.842275	27.0416
571	0.841559	21.1
572	0.840844	27.0416
573	0.840129	21.1
574	0.839413	27.0416
575	0.838698	21.1
576	0.837983	27.0416
577	0.837268	21.1
578	0.836552	27.0416
579	0.835837	21.1
580	0.835122	27.0416
581	0.834406	21.1
582	0.833691	27.0416
583	0.832976	21.1
584	0.83226	27.0416
585	0.831545	21.1
586	0.83083	27.0416
587	0.830114	21.1
588	0.829399	27.0416
589	0.828684	21.1
590	0.827969	27.0416
591	0.827253	21.1
592	0.826538	27.0416
593	0.825823	21.1
594	0.825107	27.0416
595	0.824392	21.1
596	0.823677	27.0416
597	0.822961	21.1
598	0.822246	27.0416
599	0.821531	21.1
600	0.820815	27.0416
601	0.8201	21.1
602	0.819385	27.0416
603	0.81867	21.1
604	0.817954	27.0416
605	0.817239	21.1
606	0.816524	27.0416
607	0.815808	21.1
608	0.815093	27.0416
609	0.814378	21.1
610	0.813662	27.0416
611	0.812947	21.1
612	0.812232	27.0416
613	0.811516	21.1
614	0.810801	27.0416
615	0.810086	21.1
616	0.809371	27.0416
617	0.808655	21.1
618	0.80794	27.0416
619	0.807225	21.1
620	0.806509	27.0416
621	0.805794	21.1
622	0.805079	27.0416
623	0.804363	21.1
624	0.803648	27.0416
625	0.802933	21.1
626	0.802217	27.0416
627	0.801502	21.1
628	0.800787	27.0416
629	0.800072	21.1
630	0.799356	27.0416
631	0.798641	21.1
632	0.797926	27.0416
633	0.79721	21.1
634	0.796495	27.0416
635	0.79578	21.1
636	0.795064	27.0416
637	0.794349	21.1
638	0.793634	27.0416
639	0.792918	21.1
640	0.792203	27.0416
641	0.791488	21.1
642	0.790773	27.0416
643	0.790057	21.1
644	0.789342	27.0416
645	0.788627	21.1
646	0.787911	27.0416
647	0.787196	21.1
648	0.786481	27.0416
649	0.785765	21.1
650	0.78505	27.0416
651	0.784335	21.1
652	0.783619	27.0416
653	0.782904	21.1
654	0.782189	27.0416
655	0.781474	21.1
656	0.780758	27.0416
657	0.780043	21.1
658	0.779328	27.0416
659	0.778612	21.1
660	0.777897	27.0416
661	0.777182	21.1
662	0.776466	27.0416
663	0.775751	21.1
664	0.775036	27.0416
665	0.77432	21.1
666	0.773605	27.0416
667	0.77289	21.1
668	0.772175	27.0416
669	0.771459	21.1
670	0.770744	27.0416
671	0.770029	21.1
672	0.769313	27.0416
673	0.768598	21.1
674	0.767883	27.0416
675	0.767167	21.1
676	0.766452	27.0416
677	0.765737	21.1
678	0.765021	27.0416
679	0.764306	21.1
680	0.763591	27.0416
681	0.762876	21.1
682	0.76216	27.0416
683	0.761445	21.1
684	0.76073	27.0416
685	0.760014	21.1
686	0.759299	27.0416
687	0.758584	21.1
688	0.757868	27.0416
689	0.757153	21.1
690	0.756438	27.0416
691	0.755722	21.1
692	0.755007	27.0416
693	0.754292	21.1
694	0.753577	27.0416
695	0.752861	21.1
696	0.752146	27.0416
697	0.751431	21.1
698	0.750715	27.0416
699	0.75	21.1
700	0.749285	27.0416

## Sheet: Desc_HID2
1	1.24928	6
2	1.24857	13
3	1.24785	6
4	1.24714	13
5	1.24642	6
6	1.24571	13
7	1.24499	6
8	1.24428	13
9	1.24356	6
10	1.24285	13
11	1.24213	6
12	1.24142	13
13	1.2407	6
14	1.23999	13
15	1.23927	6
16	1.23856	13
17	1.23784	6
18	1.23712	13
19	1.23641	6
20	1.23569	13
21	1.23498	6
22	1.23426	13
23	1.23355	6
24	1.23283	13
25	1.23212	6
26	1.2314	13
27	1.23069	6
28	1.22997	13
29	1.22926	6
30	1.22854	13
31	1.22783	6
32	1.22711	13
33	1.22639	6
34	1.22568	13
35	1.22496	6
36	1.22425	13
37	1.22353	6
38	1.22282	13
39	1.2221	6
40	1.22139	13
41	1.22067	6
42	1.21996	13
43	1.21924	6
44	1.21853	13
45	1.21781	6
46	1.2171	13
47	1.21638	6
48	1.21567	13
49	1.21495	6
50	1.21423	13
51	1.21352	6
52	1.2128	13
53	1.21209	6
54	1.21137	13
55	1.21066	6
56	1.20994	13
57	1.20923	6
58	1.20851	13
59	1.2078	6
60	1.20708	13
61	1.20637	6
62	1.20565	13
63	1.20494	6
64	1.20422	13
65	1.20351	6
66	1.20279	13
67	1.20207	6
68	1.20136	13
69	1.20064	6
70	1.19993	13
71	1.19921	6
72	1.1985	13
73	1.19778	6
74	1.19707	13
75	1.19635	6
76	1.19564	13
77	1.19492	6
78	1.19421	13
79	1.19349	6
80	1.19278	13
81	1.19206	6
82	1.19134	13
83	1.19063	6
84	1.18991	13
85	1.1892	6
86	1.18848	13
87	1.18777	6
88	1.18705	13
89	1.18634	6
90	1.18562	13
91	1.18491	6
92	1.18419	13
93	1.18348	6
94	1.18276	13
95	1.18205	6
96	1.18133	13
97	1.18062	6
98	1.1799	13
99	1.17918	6
100	1.17847	13
101	1.17775	6
102	1.17704	13
103	1.17632	6
104	1.17561	13
105	1.17489	6
106	1.17418	13
107	1.17346	6
108	1.17275	13
109	1.17203	6
110	1.17132	13
111	1.1706	6
112	1.16989	13
113	1.16917	6
114	1.16845	13
115	1.16774	6
116	1.16702	13
117	1.16631	6
118	1.16559	13
119	1.16488	6
120	1.16416	13
121	1.16345	6
122	1.16273	13
123	1.16202	6
124	1.1613	13
125	1.16059	6
126	1.15987	13
127	1.15916	6
128	1.15844	13
129	1.15773	6
130	1.15701	13
131	1.15629	6
132	1.15558	13
133	1.15486	6
134	1.15415	13
135	1.15343	6
136	1.15272	13
137	1.152	6
138	1.15129	13
139	1.15057	6
140	1.14986	13
141	1.14914	6
142	1.14843	13
143	1.14771	6
144	1.147	13
145	1.14628	6
146	1.14557	13
147	1.14485	6
148	1.14413	13
149	1.14342	6
150	1.1427	13
151	1.14199	6
152	1.14127	13
153	1.14056	6
154	1.13984	13
155	1.13913	6
156	1.13841	13
157	1.1377	6
158	1.13698	13
159	1.13627	6
160	1.13555	13
161	1.13484	6
162	1.13412	13
163	1.1334	6
164	1.13269	13
165	1.13197	6
166	1.13126	13
167	1.13054	6
168	1.12983	13
169	1.12911	6
170	1.1284	13
171	1.12768	6
172	1.12697	13
173	1.12625	6
174	1.12554	13
175	1.12482	6
176	1.12411	13
177	1.12339	6
178	1.12268	13
179	1.12196	6
180	1.12124	13
181	1.12053	6
182	1.11981	13
183	1.1191	6
184	1.11838	13
185	1.11767	6
186	1.11695	13
187	1.11624	6
188	1.11552	13
189	1.11481	6
190	1.11409	13
191	1.11338	6
192	1.11266	13
193	1.11195	6
194	1.11123	13
195	1.11052	6
196	1.1098	13
197	1.10908	6
198	1.10837	13
199	1.10765	6
200	1.10694	13
201	1.10622	6
202	1.10551	13
203	1.10479	6
204	1.10408	13
205	1.10336	6
206	1.10265	13
207	1.10193	6
208	1.10122	13
209	1.1005	6
210	1.09979	13
211	1.09907	6
212	1.09835	13
213	1.09764	6
214	1.09692	13
215	1.09621	6
216	1.09549	13
217	1.09478	6
218	1.09406	13
219	1.09335	6
220	1.09263	13
221	1.09192	6
222	1.0912	13
223	1.09049	6
224	1.08977	13
225	1.08906	6
226	1.08834	13
227	1.08763	6
228	1.08691	13
229	1.08619	6
230	1.08548	13
231	1.08476	6
232	1.08405	13
233	1.08333	6
234	1.08262	13
235	1.0819	6
236	1.08119	13
237	1.08047	6
238	1.07976	13
239	1.07904	6
240	1.07833	13
241	1.07761	6
242	1.0769	13
243	1.07618	6
244	1.07546	13
245	1.07475	6
246	1.07403	13
247	1.07332	6
248	1.0726	13
249	1.07189	6
250	1.07117	13
251	1.07046	6
252	1.06974	13
253	1.06903	6
254	1.06831	13
255	1.0676	6
256	1.06688	13
257	1.06617	6
258	1.06545	13
259	1.06474	6
260	1.06402	13
261	1.0633	6
262	1.06259	13
263	1.06187	6
264	1.06116	13
265	1.06044	6
266	1.05973	13
267	1.05901	6
268	1.0583	13
269	1.05758	6
270	1.05687	13
271	1.05615	6
272	1.05544	13
273	1.05472	6
274	1.05401	13
275	1.05329	6
276	1.05258	13
277	1.05186	6
278	1.05114	13
279	1.05043	6
280	1.04971	13
281	1.049	6
282	1.04828	13
283	1.04757	6
284	1.04685	13
285	1.04614	6
286	1.04542	13
287	1.04471	6
288	1.04399	13
289	1.04328	6
290	1.04256	13
291	1.04185	6
292	1.04113	13
293	1.04041	6
294	1.0397	13
295	1.03898	6
296	1.03827	13
297	1.03755	6
298	1.03684	13
299	1.03612	6
300	1.03541	13
301	1.03469	6
302	1.03398	13
303	1.03326	6
304	1.03255	13
305	1.03183	6
306	1.03112	13
307	1.0304	6
308	1.02969	13
309	1.02897	6
310	1.02825	13
311	1.02754	6
312	1.02682	13
313	1.02611	6
314	1.02539	13
315	1.02468	6
316	1.02396	13
317	1.02325	6
318	1.02253	13
319	1.02182	6
320	1.0211	13
321	1.02039	6
322	1.01967	13
323	1.01896	6
324	1.01824	13
325	1.01753	6
326	1.01681	13
327	1.01609	6
328	1.01538	13
329	1.01466	6
330	1.01395	13
331	1.01323	6
332	1.01252	13
333	1.0118	6
334	1.01109	13
335	1.01037	6
336	1.00966	13
337	1.00894	6
338	1.00823	13
339	1.00751	6
340	1.0068	13
341	1.00608	6
342	1.00536	13
343	1.00465	6
344	1.00393	13
345	1.00322	6
346	1.0025	13
347	1.00179	6
348	1.00107	13
349	1.00036	6
350	0.999642	13
351	0.998927	6
352	0.998212	13
353	0.997496	6
354	0.996781	13
355	0.996066	6
356	0.99535	13
357	0.994635	6
358	0.99392	13
359	0.993205	6
360	0.992489	13
361	0.991774	6
362	0.991059	13
363	0.990343	6
364	0.989628	13
365	0.988913	6
366	0.988197	13
367	0.987482	6
368	0.986767	13
369	0.986051	6
370	0.985336	13
371	0.984621	6
372	0.983906	13
373	0.98319	6
374	0.982475	13
375	0.98176	6
376	0.981044	13
377	0.980329	6
378	0.979614	13
379	0.978898	6
380	0.978183	13
381	0.977468	6
382	0.976752	13
383	0.976037	6
384	0.975322	13
385	0.974607	6
386	0.973891	13
387	0.973176	6
388	0.972461	13
389	0.971745	6
390	0.97103	13
391	0.970315	6
392	0.969599	13
393	0.968884	6
394	0.968169	13
395	0.967453	6
396	0.966738	13
397	0.966023	6
398	0.965308	13
399	0.964592	6
400	0.963877	13
401	0.963162	6
402	0.962446	13
403	0.961731	6
404	0.961016	13
405	0.9603	6
406	0.959585	13
407	0.95887	6
408	0.958154	13
409	0.957439	6
410	0.956724	13
411	0.956009	6
412	0.955293	13
413	0.954578	6
414	0.953863	13
415	0.953147	6
416	0.952432	13
417	0.951717	6
418	0.951001	13
419	0.950286	6
420	0.949571	13
421	0.948856	6
422	0.94814	13
423	0.947425	6
424	0.94671	13
425	0.945994	6
426	0.945279	13
427	0.944564	6
428	0.943848	13
429	0.943133	6
430	0.942418	13
431	0.941702	6
432	0.940987	13
433	0.940272	6
434	0.939557	13
435	0.938841	6
436	0.938126	13
437	0.937411	6
438	0.936695	13
439	0.93598	6
440	0.935265	13
441	0.934549	6
442	0.933834	13
443	0.933119	6
444	0.932403	13
445	0.931688	6
446	0.930973	13
447	0.930258	6
448	0.929542	13
449	0.928827	6
450	0.928112	13
451	0.927396	6
452	0.926681	13
453	0.925966	6
454	0.92525	13
455	0.924535	6
456	0.92382	13
457	0.923104	6
458	0.922389	13
459	0.921674	6
460	0.920959	13
461	0.920243	6
462	0.919528	13
463	0.918813	6
464	0.918097	13
465	0.917382	6
466	0.916667	13
467	0.915951	6
468	0.915236	13
469	0.914521	6
470	0.913805	13
471	0.91309	6
472	0.912375	13
473	0.91166	6
474	0.910944	13
475	0.910229	6
476	0.909514	13
477	0.908798	6
478	0.908083	13
479	0.907368	6
480	0.906652	13
481	0.905937	6
482	0.905222	13
483	0.904506	6
484	0.903791	13
485	0.903076	6
486	0.902361	13
487	0.901645	6
488	0.90093	13
489	0.900215	6
490	0.899499	13
491	0.898784	6
492	0.898069	13
493	0.897353	6
494	0.896638	13
495	0.895923	6
496	0.895207	13
497	0.894492	6
498	0.893777	13
499	0.893062	6
500	0.892346	13
501	0.891631	6
502	0.890916	13
503	0.8902	6
504	0.889485	13
505	0.88877	6
506	0.888054	13
507	0.887339	6
508	0.886624	13
509	0.885908	6
510	0.885193	13
511	0.884478	6
512	0.883763	13
513	0.883047	6
514	0.882332	13
515	0.881617	6
516	0.880901	13
517	0.880186	6
518	0.879471	13
519	0.878755	6
520	0.87804	13
521	0.877325	6
522	0.876609	13
523	0.875894	6
524	0.875179	13
525	0.874464	6
526	0.873748	13
527	0.873033	6
528	0.872318	13
529	0.871602	6
530	0.870887	13
531	0.870172	6
532	0.869456	13
533	0.868741	6
534	0.868026	13
535	0.86731	6
536	0.866595	13
537	0.86588	6
538	0.865165	13
539	0.864449	6
540	0.863734	13
541	0.863019	6
542	0.862303	13
543	0.861588	6
544	0.860873	13
545	0.860157	6
546	0.859442	13
547	0.858727	6
548	0.858011	13
549	0.857296	6
550	0.856581	13
551	0.855866	6
552	0.85515	13
553	0.854435	6
554	0.85372	13
555	0.853004	6
556	0.852289	13
557	0.851574	6
558	0.850858	13
559	0.850143	6
560	0.849428	13
561	0.848712	6
562	0.847997	13
563	0.847282	6
564	0.846567	13
565	0.845851	6
566	0.845136	13
567	0.844421	6
568	0.843705	13
569	0.84299	6
570	0.842275	13
571	0.841559	6
572	0.840844	13
573	0.840129	6
574	0.839413	13
575	0.838698	6
576	0.837983	13
577	0.837268	6
578	0.836552	13
579	0.835837	6
580	0.835122	13
581	0.834406	6
582	0.833691	13
583	0.832976	6
584	0.83226	13
585	0.831545	6
586	0.83083	13
587	0.830114	6
588	0.829399	13
589	0.828684	6
590	0.827969	13
591	0.827253	6
592	0.826538	13
593	0.825823	6
594	0.825107	13
595	0.824392	6
596	0.823677	13
597	0.822961	6
598	0.822246	13
599	0.821531	6
600	0.820815	13
601	0.8201	6
602	0.819385	13
603	0.81867	6
604	0.817954	13
605	0.817239	6
606	0.816524	13
607	0.815808	6
608	0.815093	13
609	0.814378	6
610	0.813662	13
611	0.812947	6
612	0.812232	13
613	0.811516	6
614	0.810801	13
615	0.810086	6
616	0.809371	13
617	0.808655	6
618	0.80794	13
619	0.807225	6
620	0.806509	13
621	0.805794	6
622	0.805079	13
623	0.804363	6
624	0.803648	13
625	0.802933	6
626	0.802217	13
627	0.801502	6
628	0.800787	13
629	0.800072	6
630	0.799356	13
631	0.798641	6
632	0.797926	13
633	0.79721	6
634	0.796495	13
635	0.79578	6
636	0.795064	13
637	0.794349	6
638	0.793634	13
639	0.792918	6
640	0.792203	13
641	0.791488	6
642	0.790773	13
643	0.790057	6
644	0.789342	13
645	0.788627	6
646	0.787911	13
647	0.787196	6
648	0.786481	13
649	0.785765	6
650	0.78505	13
651	0.784335	6
652	0.783619	13
653	0.782904	6
654	0.782189	13
655	0.781474	6
656	0.780758	13
657	0.780043	6
658	0.779328	13
659	0.778612	6
660	0.777897	13
661	0.777182	6
662	0.776466	13
663	0.775751	6
664	0.775036	13
665	0.77432	6
666	0.773605	13
667	0.77289	6
668	0.772175	13
669	0.771459	6
670	0.770744	13
671	0.770029	6
672	0.769313	13
673	0.768598	6
674	0.767883	13
675	0.767167	6
676	0.766452	13
677	0.765737	6
678	0.765021	13
679	0.764306	6
680	0.763591	13
681	0.762876	6
682	0.76216	13
683	0.761445	6
684	0.76073	13
685	0.760014	6
686	0.759299	13
687	0.758584	6
688	0.757868	13
689	0.757153	6
690	0.756438	13
691	0.755722	6
692	0.755007	13
693	0.754292	6
694	0.753577	13
695	0.752861	6
696	0.752146	13
697	0.751431	6
698	0.750715	13
699	0.75	6
700	0.749285	13

## Sheet: Desc_HID3
1	1.24928	7
2	1.24857	12
3	1.24785	7
4	1.24714	12
5	1.24642	7
6	1.24571	12
7	1.24499	7
8	1.24428	12
9	1.24356	7
10	1.24285	12
11	1.24213	7
12	1.24142	12
13	1.2407	7
14	1.23999	12
15	1.23927	7
16	1.23856	12
17	1.23784	7
18	1.23712	12
19	1.23641	7
20	1.23569	12
21	1.23498	7
22	1.23426	12
23	1.23355	7
24	1.23283	12
25	1.23212	7
26	1.2314	12
27	1.23069	7
28	1.22997	12
29	1.22926	7
30	1.22854	12
31	1.22783	7
32	1.22711	12
33	1.22639	7
34	1.22568	12
35	1.22496	7
36	1.22425	12
37	1.22353	7
38	1.22282	12
39	1.2221	7
40	1.22139	12
41	1.22067	7
42	1.21996	12
43	1.21924	7
44	1.21853	12
45	1.21781	7
46	1.2171	12
47	1.21638	7
48	1.21567	12
49	1.21495	7
50	1.21423	12
51	1.21352	7
52	1.2128	12
53	1.21209	7
54	1.21137	12
55	1.21066	7
56	1.20994	12
57	1.20923	7
58	1.20851	12
59	1.2078	7
60	1.20708	12
61	1.20637	7
62	1.20565	12
63	1.20494	7
64	1.20422	12
65	1.20351	7
66	1.20279	12
67	1.20207	7
68	1.20136	12
69	1.20064	7
70	1.19993	12
71	1.19921	7
72	1.1985	12
73	1.19778	7
74	1.19707	12
75	1.19635	7
76	1.19564	12
77	1.19492	7
78	1.19421	12
79	1.19349	7
80	1.19278	12
81	1.19206	7
82	1.19134	12
83	1.19063	7
84	1.18991	12
85	1.1892	7
86	1.18848	12
87	1.18777	7
88	1.18705	12
89	1.18634	7
90	1.18562	12
91	1.18491	7
92	1.18419	12
93	1.18348	7
94	1.18276	12
95	1.18205	7
96	1.18133	12
97	1.18062	7
98	1.1799	12
99	1.17918	7
100	1.17847	12
101	1.17775	7
102	1.17704	12
103	1.17632	7
104	1.17561	12
105	1.17489	7
106	1.17418	12
107	1.17346	7
108	1.17275	12
109	1.17203	7
110	1.17132	12
111	1.1706	7
112	1.16989	12
113	1.16917	7
114	1.16845	12
115	1.16774	7
116	1.16702	12
117	1.16631	7
118	1.16559	12
119	1.16488	7
120	1.16416	12
121	1.16345	7
122	1.16273	12
123	1.16202	7
124	1.1613	12
125	1.16059	7
126	1.15987	12
127	1.15916	7
128	1.15844	12
129	1.15773	7
130	1.15701	12
131	1.15629	7
132	1.15558	12
133	1.15486	7
134	1.15415	12
135	1.15343	7
136	1.15272	12
137	1.152	7
138	1.15129	12
139	1.15057	7
140	1.14986	12
141	1.14914	7
142	1.14843	12
143	1.14771	7
144	1.147	12
145	1.14628	7
146	1.14557	12
147	1.14485	7
148	1.14413	12
149	1.14342	7
150	1.1427	12
151	1.14199	7
152	1.14127	12
153	1.14056	7
154	1.13984	12
155	1.13913	7
156	1.13841	12
157	1.1377	7
158	1.13698	12
159	1.13627	7
160	1.13555	12
161	1.13484	7
162	1.13412	12
163	1.1334	7
164	1.13269	12
165	1.13197	7
166	1.13126	12
167	1.13054	7
168	1.12983	12
169	1.12911	7
170	1.1284	12
171	1.12768	7
172	1.12697	12
173	1.12625	7
174	1.12554	12
175	1.12482	7
176	1.12411	12
177	1.12339	7
178	1.12268	12
179	1.12196	7
180	1.12124	12
181	1.12053	7
182	1.11981	12
183	1.1191	7
184	1.11838	12
185	1.11767	7
186	1.11695	12
187	1.11624	7
188	1.11552	12
189	1.11481	7
190	1.11409	12
191	1.11338	7
192	1.11266	12
193	1.11195	7
194	1.11123	12
195	1.11052	7
196	1.1098	12
197	1.10908	7
198	1.10837	12
199	1.10765	7
200	1.10694	12
201	1.10622	7
202	1.10551	12
203	1.10479	7
204	1.10408	12
205	1.10336	7
206	1.10265	12
207	1.10193	7
208	1.10122	12
209	1.1005	7
210	1.09979	12
211	1.09907	7
212	1.09835	12
213	1.09764	7
214	1.09692	12
215	1.09621	7
216	1.09549	12
217	1.09478	7
218	1.09406	12
219	1.09335	7
220	1.09263	12
221	1.09192	7
222	1.0912	12
223	1.09049	7
224	1.08977	12
225	1.08906	7
226	1.08834	12
227	1.08763	7
228	1.08691	12
229	1.08619	7
230	1.08548	12
231	1.08476	7
232	1.08405	12
233	1.08333	7
234	1.08262	12
235	1.0819	7
236	1.08119	12
237	1.08047	7
238	1.07976	12
239	1.07904	7
240	1.07833	12
241	1.07761	7
242	1.0769	12
243	1.07618	7
244	1.07546	12
245	1.07475	7
246	1.07403	12
247	1.07332	7
248	1.0726	12
249	1.07189	7
250	1.07117	12
251	1.07046	7
252	1.06974	12
253	1.06903	7
254	1.06831	12
255	1.0676	7
256	1.06688	12
257	1.06617	7
258	1.06545	12
259	1.06474	7
260	1.06402	12
261	1.0633	7
262	1.06259	12
263	1.06187	7
264	1.06116	12
265	1.06044	7
266	1.05973	12
267	1.05901	7
268	1.0583	12
269	1.05758	7
270	1.05687	12
271	1.05615	7
272	1.05544	12
273	1.05472	7
274	1.05401	12
275	1.05329	7
276	1.05258	12
277	1.05186	7
278	1.05114	12
279	1.05043	7
280	1.04971	12
281	1.049	7
282	1.04828	12
283	1.04757	7
284	1.04685	12
285	1.04614	7
286	1.04542	12
287	1.04471	7
288	1.04399	12
289	1.04328	7
290	1.04256	12
291	1.04185	7
292	1.04113	12
293	1.04041	7
294	1.0397	12
295	1.03898	7
296	1.03827	12
297	1.03755	7
298	1.03684	12
299	1.03612	7
300	1.03541	12
301	1.03469	7
302	1.03398	12
303	1.03326	7
304	1.03255	12
305	1.03183	7
306	1.03112	12
307	1.0304	7
308	1.02969	12
309	1.02897	7
310	1.02825	12
311	1.02754	7
312	1.02682	12
313	1.02611	7
314	1.02539	12
315	1.02468	7
316	1.02396	12
317	1.02325	7
318	1.02253	12
319	1.02182	7
320	1.0211	12
321	1.02039	7
322	1.01967	12
323	1.01896	7
324	1.01824	12
325	1.01753	7
326	1.01681	12
327	1.01609	7
328	1.01538	12
329	1.01466	7
330	1.01395	12
331	1.01323	7
332	1.01252	12
333	1.0118	7
334	1.01109	12
335	1.01037	7
336	1.00966	12
337	1.00894	7
338	1.00823	12
339	1.00751	7
340	1.0068	12
341	1.00608	7
342	1.00536	12
343	1.00465	7
344	1.00393	12
345	1.00322	7
346	1.0025	12
347	1.00179	7
348	1.00107	12
349	1.00036	7
350	0.999642	12
351	0.998927	7
352	0.998212	12
353	0.997496	7
354	0.996781	12
355	0.996066	7
356	0.99535	12
357	0.994635	7
358	0.99392	12
359	0.993205	7
360	0.992489	12
361	0.991774	7
362	0.991059	12
363	0.990343	7
364	0.989628	12
365	0.988913	7
366	0.988197	12
367	0.987482	7
368	0.986767	12
369	0.986051	7
370	0.985336	12
371	0.984621	7
372	0.983906	12
373	0.98319	7
374	0.982475	12
375	0.98176	7
376	0.981044	12
377	0.980329	7
378	0.979614	12
379	0.978898	7
380	0.978183	12
381	0.977468	7
382	0.976752	12
383	0.976037	7
384	0.975322	12
385	0.974607	7
386	0.973891	12
387	0.973176	7
388	0.972461	12
389	0.971745	7
390	0.97103	12
391	0.970315	7
392	0.969599	12
393	0.968884	7
394	0.968169	12
395	0.967453	7
396	0.966738	12
397	0.966023	7
398	0.965308	12
399	0.964592	7
400	0.963877	12
401	0.963162	7
402	0.962446	12
403	0.961731	7
404	0.961016	12
405	0.9603	7
406	0.959585	12
407	0.95887	7
408	0.958154	12
409	0.957439	7
410	0.956724	12
411	0.956009	7
412	0.955293	12
413	0.954578	7
414	0.953863	12
415	0.953147	7
416	0.952432	12
417	0.951717	7
418	0.951001	12
419	0.950286	7
420	0.949571	12
421	0.948856	7
422	0.94814	12
423	0.947425	7
424	0.94671	12
425	0.945994	7
426	0.945279	12
427	0.944564	7
428	0.943848	12
429	0.943133	7
430	0.942418	12
431	0.941702	7
432	0.940987	12
433	0.940272	7
434	0.939557	12
435	0.938841	7
436	0.938126	12
437	0.937411	7
438	0.936695	12
439	0.93598	7
440	0.935265	12
441	0.934549	7
442	0.933834	12
443	0.933119	7
444	0.932403	12
445	0.931688	7
446	0.930973	12
447	0.930258	7
448	0.929542	12
449	0.928827	7
450	0.928112	12
451	0.927396	7
452	0.926681	12
453	0.925966	7
454	0.92525	12
455	0.924535	7
456	0.92382	12
457	0.923104	7
458	0.922389	12
459	0.921674	7
460	0.920959	12
461	0.920243	7
462	0.919528	12
463	0.918813	7
464	0.918097	12
465	0.917382	7
466	0.916667	12
467	0.915951	7
468	0.915236	12
469	0.914521	7
470	0.913805	12
471	0.91309	7
472	0.912375	12
473	0.91166	7
474	0.910944	12
475	0.910229	7
476	0.909514	12
477	0.908798	7
478	0.908083	12
479	0.907368	7
480	0.906652	12
481	0.905937	7
482	0.905222	12
483	0.904506	7
484	0.903791	12
485	0.903076	7
486	0.902361	12
487	0.901645	7
488	0.90093	12
489	0.900215	7
490	0.899499	12
491	0.898784	7
492	0.898069	12
493	0.897353	7
494	0.896638	12
495	0.895923	7
496	0.895207	12
497	0.894492	7
498	0.893777	12
499	0.893062	7
500	0.892346	12
501	0.891631	7
502	0.890916	12
503	0.8902	7
504	0.889485	12
505	0.88877	7
506	0.888054	12
507	0.887339	7
508	0.886624	12
509	0.885908	7
510	0.885193	12
511	0.884478	7
512	0.883763	12
513	0.883047	7
514	0.882332	12
515	0.881617	7
516	0.880901	12
517	0.880186	7
518	0.879471	12
519	0.878755	7
520	0.87804	12
521	0.877325	7
522	0.876609	12
523	0.875894	7
524	0.875179	12
525	0.874464	7
526	0.873748	12
527	0.873033	7
528	0.872318	12
529	0.871602	7
530	0.870887	12
531	0.870172	7
532	0.869456	12
533	0.868741	7
534	0.868026	12
535	0.86731	7
536	0.866595	12
537	0.86588	7
538	0.865165	12
539	0.864449	7
540	0.863734	12
541	0.863019	7
542	0.862303	12
543	0.861588	7
544	0.860873	12
545	0.860157	7
546	0.859442	12
547	0.858727	7
548	0.858011	12
549	0.857296	7
550	0.856581	12
551	0.855866	7
552	0.85515	12
553	0.854435	7
554	0.85372	12
555	0.853004	7
556	0.852289	12
557	0.851574	7
558	0.850858	12
559	0.850143	7
560	0.849428	12
561	0.848712	7
562	0.847997	12
563	0.847282	7
564	0.846567	12
565	0.845851	7
566	0.845136	12
567	0.844421	7
568	0.843705	12
569	0.84299	7
570	0.842275	12
571	0.841559	7
572	0.840844	12
573	0.840129	7
574	0.839413	12
575	0.838698	7
576	0.837983	12
577	0.837268	7
578	0.836552	12
579	0.835837	7
580	0.835122	12
581	0.834406	7
582	0.833691	12
583	0.832976	7
584	0.83226	12
585	0.831545	7
586	0.83083	12
587	0.830114	7
588	0.829399	12
589	0.828684	7
590	0.827969	12
591	0.827253	7
592	0.826538	12
593	0.825823	7
594	0.825107	12
595	0.824392	7
596	0.823677	12
597	0.822961	7
598	0.822246	12
599	0.821531	7
600	0.820815	12
601	0.8201	7
602	0.819385	12
603	0.81867	7
604	0.817954	12
605	0.817239	7
606	0.816524	12
607	0.815808	7
608	0.815093	12
609	0.814378	7
610	0.813662	12
611	0.812947	7
612	0.812232	12
613	0.811516	7
614	0.810801	12
615	0.810086	7
616	0.809371	12
617	0.808655	7
618	0.80794	12
619	0.807225	7
620	0.806509	12
621	0.805794	7
622	0.805079	12
623	0.804363	7
624	0.803648	12
625	0.802933	7
626	0.802217	12
627	0.801502	7
628	0.800787	12
629	0.800072	7
630	0.799356	12
631	0.798641	7
632	0.797926	12
633	0.79721	7
634	0.796495	12
635	0.79578	7
636	0.795064	12
637	0.794349	7
638	0.793634	12
639	0.792918	7
640	0.792203	12
641	0.791488	7
642	0.790773	12
643	0.790057	7
644	0.789342	12
645	0.788627	7
646	0.787911	12
647	0.787196	7
648	0.786481	12
649	0.785765	7
650	0.78505	12
651	0.784335	7
652	0.783619	12
653	0.782904	7
654	0.782189	12
655	0.781474	7
656	0.780758	12
657	0.780043	7
658	0.779328	12
659	0.778612	7
660	0.777897	12
661	0.777182	7
662	0.776466	12
663	0.775751	7
664	0.775036	12
665	0.77432	7
666	0.773605	12
667	0.77289	7
668	0.772175	12
669	0.771459	7
670	0.770744	12
671	0.770029	7
672	0.769313	12
673	0.768598	7
674	0.767883	12
675	0.767167	7
676	0.766452	12
677	0.765737	7
678	0.765021	12
679	0.764306	7
680	0.763591	12
681	0.762876	7
682	0.76216	12
683	0.761445	7
684	0.76073	12
685	0.760014	7
686	0.759299	12
687	0.758584	7
688	0.757868	12
689	0.757153	7
690	0.756438	12
691	0.755722	7
692	0.755007	12
693	0.754292	7
694	0.753577	12
695	0.752861	7
696	0.752146	12
697	0.751431	7
698	0.750715	12
699	0.75	7
700	0.749285	12

## Sheet: Desc_HID4
1	1.24928	3
2	1.24857	9
3	1.24785	3
4	1.24714	9
5	1.24642	3
6	1.24571	9
7	1.24499	3
8	1.24428	9
9	1.24356	3
10	1.24285	9
11	1.24213	3
12	1.24142	9
13	1.2407	3
14	1.23999	9
15	1.23927	3
16	1.23856	9
17	1.23784	3
18	1.23712	9
19	1.23641	3
20	1.23569	9
21	1.23498	3
22	1.23426	9
23	1.23355	3
24	1.23283	9
25	1.23212	3
26	1.2314	9
27	1.23069	3
28	1.22997	9
29	1.22926	3
30	1.22854	9
31	1.22783	3
32	1.22711	9
33	1.22639	3
34	1.22568	9
35	1.22496	3
36	1.22425	9
37	1.22353	3
38	1.22282	9
39	1.2221	3
40	1.22139	9
41	1.22067	3
42	1.21996	9
43	1.21924	3
44	1.21853	9
45	1.21781	3
46	1.2171	9
47	1.21638	3
48	1.21567	9
49	1.21495	3
50	1.21423	9
51	1.21352	3
52	1.2128	9
53	1.21209	3
54	1.21137	9
55	1.21066	3
56	1.20994	9
57	1.20923	3
58	1.20851	9
59	1.2078	3
60	1.20708	9
61	1.20637	3
62	1.20565	9
63	1.20494	3
64	1.20422	9
65	1.20351	3
66	1.20279	9
67	1.20207	3
68	1.20136	9
69	1.20064	3
70	1.19993	9
71	1.19921	3
72	1.1985	9
73	1.19778	3
74	1.19707	9
75	1.19635	3
76	1.19564	9
77	1.19492	3
78	1.19421	9
79	1.19349	3
80	1.19278	9
81	1.19206	3
82	1.19134	9
83	1.19063	3
84	1.18991	9
85	1.1892	3
86	1.18848	9
87	1.18777	3
88	1.18705	9
89	1.18634	3
90	1.18562	9
91	1.18491	3
92	1.18419	9
93	1.18348	3
94	1.18276	9
95	1.18205	3
96	1.18133	9
97	1.18062	3
98	1.1799	9
99	1.17918	3
100	1.17847	9
101	1.17775	3
102	1.17704	9
103	1.17632	3
104	1.17561	9
105	1.17489	3
106	1.17418	9
107	1.17346	3
108	1.17275	9
109	1.17203	3
110	1.17132	9
111	1.1706	3
112	1.16989	9
113	1.16917	3
114	1.16845	9
115	1.16774	3
116	1.16702	9
117	1.16631	3
118	1.16559	9
119	1.16488	3
120	1.16416	9
121	1.16345	3
122	1.16273	9
123	1.16202	3
124	1.1613	9
125	1.16059	3
126	1.15987	9
127	1.15916	3
128	1.15844	9
129	1.15773	3
130	1.15701	9
131	1.15629	3
132	1.15558	9
133	1.15486	3
134	1.15415	9
135	1.15343	3
136	1.15272	9
137	1.152	3
138	1.15129	9
139	1.15057	3
140	1.14986	9
141	1.14914	3
142	1.14843	9
143	1.14771	3
144	1.147	9
145	1.14628	3
146	1.14557	9
147	1.14485	3
148	1.14413	9
149	1.14342	3
150	1.1427	9
151	1.14199	3
152	1.14127	9
153	1.14056	3
154	1.13984	9
155	1.13913	3
156	1.13841	9
157	1.1377	3
158	1.13698	9
159	1.13627	3
160	1.13555	9
161	1.13484	3
162	1.13412	9
163	1.1334	3
164	1.13269	9
165	1.13197	3
166	1.13126	9
167	1.13054	3
168	1.12983	9
169	1.12911	3
170	1.1284	9
171	1.12768	3
172	1.12697	9
173	1.12625	3
174	1.12554	9
175	1.12482	3
176	1.12411	9
177	1.12339	3
178	1.12268	9
179	1.12196	3
180	1.12124	9
181	1.12053	3
182	1.11981	9
183	1.1191	3
184	1.11838	9
185	1.11767	3
186	1.11695	9
187	1.11624	3
188	1.11552	9
189	1.11481	3
190	1.11409	9
191	1.11338	3
192	1.11266	9
193	1.11195	3
194	1.11123	9
195	1.11052	3
196	1.1098	9
197	1.10908	3
198	1.10837	9
199	1.10765	3
200	1.10694	9
201	1.10622	3
202	1.10551	9
203	1.10479	3
204	1.10408	9
205	1.10336	3
206	1.10265	9
207	1.10193	3
208	1.10122	9
209	1.1005	3
210	1.09979	9
211	1.09907	3
212	1.09835	9
213	1.09764	3
214	1.09692	9
215	1.09621	3
216	1.09549	9
217	1.09478	3
218	1.09406	9
219	1.09335	3
220	1.09263	9
221	1.09192	3
222	1.0912	9
223	1.09049	3
224	1.08977	9
225	1.08906	3
226	1.08834	9
227	1.08763	3
228	1.08691	9
229	1.08619	3
230	1.08548	9
231	1.08476	3
232	1.08405	9
233	1.08333	3
234	1.08262	9
235	1.0819	3
236	1.08119	9
237	1.08047	3
238	1.07976	9
239	1.07904	3
240	1.07833	9
241	1.07761	3
242	1.0769	9
243	1.07618	3
244	1.07546	9
245	1.07475	3
246	1.07403	9
247	1.07332	3
248	1.0726	9
249	1.07189	3
250	1.07117	9
251	1.07046	3
252	1.06974	9
253	1.06903	3
254	1.06831	9
255	1.0676	3
256	1.06688	9
257	1.06617	3
258	1.06545	9
259	1.06474	3
260	1.06402	9
261	1.0633	3
262	1.06259	9
263	1.06187	3
264	1.06116	9
265	1.06044	3
266	1.05973	9
267	1.05901	3
268	1.0583	9
269	1.05758	3
270	1.05687	9
271	1.05615	3
272	1.05544	9
273	1.05472	3
274	1.05401	9
275	1.05329	3
276	1.05258	9
277	1.05186	3
278	1.05114	9
279	1.05043	3
280	1.04971	9
281	1.049	3
282	1.04828	9
283	1.04757	3
284	1.04685	9
285	1.04614	3
286	1.04542	9
287	1.04471	3
288	1.04399	9
289	1.04328	3
290	1.04256	9
291	1.04185	3
292	1.04113	9
293	1.04041	3
294	1.0397	9
295	1.03898	3
296	1.03827	9
297	1.03755	3
298	1.03684	9
299	1.03612	3
300	1.03541	9
301	1.03469	3
302	1.03398	9
303	1.03326	3
304	1.03255	9
305	1.03183	3
306	1.03112	9
307	1.0304	3
308	1.02969	9
309	1.02897	3
310	1.02825	9
311	1.02754	3
312	1.02682	9
313	1.02611	3
314	1.02539	9
315	1.02468	3
316	1.02396	9
317	1.02325	3
318	1.02253	9
319	1.02182	3
320	1.0211	9
321	1.02039	3
322	1.01967	9
323	1.01896	3
324	1.01824	9
325	1.01753	3
326	1.01681	9
327	1.01609	3
328	1.01538	9
329	1.01466	3
330	1.01395	9
331	1.01323	3
332	1.01252	9
333	1.0118	3
334	1.01109	9
335	1.01037	3
336	1.00966	9
337	1.00894	3
338	1.00823	9
339	1.00751	3
340	1.0068	9
341	1.00608	3
342	1.00536	9
343	1.00465	3
344	1.00393	9
345	1.00322	3
346	1.0025	9
347	1.00179	3
348	1.00107	9
349	1.00036	3
350	0.999642	9
351	0.998927	3
352	0.998212	9
353	0.997496	3
354	0.996781	9
355	0.996066	3
356	0.99535	9
357	0.994635	3
358	0.99392	9
359	0.993205	3
360	0.992489	9
361	0.991774	3
362	0.991059	9
363	0.990343	3
364	0.989628	9
365	0.988913	3
366	0.988197	9
367	0.987482	3
368	0.986767	9
369	0.986051	3
370	0.985336	9
371	0.984621	3
372	0.983906	9
373	0.98319	3
374	0.982475	9
375	0.98176	3
376	0.981044	9
377	0.980329	3
378	0.979614	9
379	0.978898	3
380	0.978183	9
381	0.977468	3
382	0.976752	9
383	0.976037	3
384	0.975322	9
385	0.974607	3
386	0.973891	9
387	0.973176	3
388	0.972461	9
389	0.971745	3
390	0.97103	9
391	0.970315	3
392	0.969599	9
393	0.968884	3
394	0.968169	9
395	0.967453	3
396	0.966738	9
397	0.966023	3
398	0.965308	9
399	0.964592	3
400	0.963877	9
401	0.963162	3
402	0.962446	9
403	0.961731	3
404	0.961016	9
405	0.9603	3
406	0.959585	9
407	0.95887	3
408	0.958154	9
409	0.957439	3
410	0.956724	9
411	0.956009	3
412	0.955293	9
413	0.954578	3
414	0.953863	9
415	0.953147	3
416	0.952432	9
417	0.951717	3
418	0.951001	9
419	0.950286	3
420	0.949571	9
421	0.948856	3
422	0.94814	9
423	0.947425	3
424	0.94671	9
425	0.945994	3
426	0.945279	9
427	0.944564	3
428	0.943848	9
429	0.943133	3
430	0.942418	9
431	0.941702	3
432	0.940987	9
433	0.940272	3
434	0.939557	9
435	0.938841	3
436	0.938126	9
437	0.937411	3
438	0.936695	9
439	0.93598	3
440	0.935265	9
441	0.934549	3
442	0.933834	9
443	0.933119	3
444	0.932403	9
445	0.931688	3
446	0.930973	9
447	0.930258	3
448	0.929542	9
449	0.928827	3
450	0.928112	9
451	0.927396	3
452	0.926681	9
453	0.925966	3
454	0.92525	9
455	0.924535	3
456	0.92382	9
457	0.923104	3
458	0.922389	9
459	0.921674	3
460	0.920959	9
461	0.920243	3
462	0.919528	9
463	0.918813	3
464	0.918097	9
465	0.917382	3
466	0.916667	9
467	0.915951	3
468	0.915236	9
469	0.914521	3
470	0.913805	9
471	0.91309	3
472	0.912375	9
473	0.91166	3
474	0.910944	9
475	0.910229	3
476	0.909514	9
477	0.908798	3
478	0.908083	9
479	0.907368	3
480	0.906652	9
481	0.905937	3
482	0.905222	9
483	0.904506	3
484	0.903791	9
485	0.903076	3
486	0.902361	9
487	0.901645	3
488	0.90093	9
489	0.900215	3
490	0.899499	9
491	0.898784	3
492	0.898069	9
493	0.897353	3
494	0.896638	9
495	0.895923	3
496	0.895207	9
497	0.894492	3
498	0.893777	9
499	0.893062	3
500	0.892346	9
501	0.891631	3
502	0.890916	9
503	0.8902	3
504	0.889485	9
505	0.88877	3
506	0.888054	9
507	0.887339	3
508	0.886624	9
509	0.885908	3
510	0.885193	9
511	0.884478	3
512	0.883763	9
513	0.883047	3
514	0.882332	9
515	0.881617	3
516	0.880901	9
517	0.880186	3
518	0.879471	9
519	0.878755	3
520	0.87804	9
521	0.877325	3
522	0.876609	9
523	0.875894	3
524	0.875179	9
525	0.874464	3
526	0.873748	9
527	0.873033	3
528	0.872318	9
529	0.871602	3
530	0.870887	9
531	0.870172	3
532	0.869456	9
533	0.868741	3
534	0.868026	9
535	0.86731	3
536	0.866595	9
537	0.86588	3
538	0.865165	9
539	0.864449	3
540	0.863734	9
541	0.863019	3
542	0.862303	9
543	0.861588	3
544	0.860873	9
545	0.860157	3
546	0.859442	9
547	0.858727	3
548	0.858011	9
549	0.857296	3
550	0.856581	9
551	0.855866	3
552	0.85515	9
553	0.854435	3
554	0.85372	9
555	0.853004	3
556	0.852289	9
557	0.851574	3
558	0.850858	9
559	0.850143	3
560	0.849428	9
561	0.848712	3
562	0.847997	9
563	0.847282	3
564	0.846567	9
565	0.845851	3
566	0.845136	9
567	0.844421	3
568	0.843705	9
569	0.84299	3
570	0.842275	9
571	0.841559	3
572	0.840844	9
573	0.840129	3
574	0.839413	9
575	0.838698	3
576	0.837983	9
577	0.837268	3
578	0.836552	9
579	0.835837	3
580	0.835122	9
581	0.834406	3
582	0.833691	9
583	0.832976	3
584	0.83226	9
585	0.831545	3
586	0.83083	9
587	0.830114	3
588	0.829399	9
589	0.828684	3
590	0.827969	9
591	0.827253	3
592	0.826538	9
593	0.825823	3
594	0.825107	9
595	0.824392	3
596	0.823677	9
597	0.822961	3
598	0.822246	9
599	0.821531	3
600	0.820815	9
601	0.8201	3
602	0.819385	9
603	0.81867	3
604	0.817954	9
605	0.817239	3
606	0.816524	9
607	0.815808	3
608	0.815093	9
609	0.814378	3
610	0.813662	9
611	0.812947	3
612	0.812232	9
613	0.811516	3
614	0.810801	9
615	0.810086	3
616	0.809371	9
617	0.808655	3
618	0.80794	9
619	0.807225	3
620	0.806509	9
621	0.805794	3
622	0.805079	9
623	0.804363	3
624	0.803648	9
625	0.802933	3
626	0.802217	9
627	0.801502	3
628	0.800787	9
629	0.800072	3
630	0.799356	9
631	0.798641	3
632	0.797926	9
633	0.79721	3
634	0.796495	9
635	0.79578	3
636	0.795064	9
637	0.794349	3
638	0.793634	9
639	0.792918	3
640	0.792203	9
641	0.791488	3
642	0.790773	9
643	0.790057	3
644	0.789342	9
645	0.788627	3
646	0.787911	9
647	0.787196	3
648	0.786481	9
649	0.785765	3
650	0.78505	9
651	0.784335	3
652	0.783619	9
653	0.782904	3
654	0.782189	9
655	0.781474	3
656	0.780758	9
657	0.780043	3
658	0.779328	9
659	0.778612	3
660	0.777897	9
661	0.777182	3
662	0.776466	9
663	0.775751	3
664	0.775036	9
665	0.77432	3
666	0.773605	9
667	0.77289	3
668	0.772175	9
669	0.771459	3
670	0.770744	9
671	0.770029	3
672	0.769313	9
673	0.768598	3
674	0.767883	9
675	0.767167	3
676	0.766452	9
677	0.765737	3
678	0.765021	9
679	0.764306	3
680	0.763591	9
681	0.762876	3
682	0.76216	9
683	0.761445	3
684	0.76073	9
685	0.760014	3
686	0.759299	9
687	0.758584	3
688	0.757868	9
689	0.757153	3
690	0.756438	9
691	0.755722	3
692	0.755007	9
693	0.754292	3
694	0.753577	9
695	0.752861	3
696	0.752146	9
697	0.751431	3
698	0.750715	9
699	0.75	3
700	0.749285	9

## Sheet: Desc_HID5
1	1.24928	14
2	1.24857	20
3	1.24785	14
4	1.24714	20
5	1.24642	14
6	1.24571	20
7	1.24499	14
8	1.24428	20
9	1.24356	14
10	1.24285	20
11	1.24213	14
12	1.24142	20
13	1.2407	14
14	1.23999	20
15	1.23927	14
16	1.23856	20
17	1.23784	14
18	1.23712	20
19	1.23641	14
20	1.23569	20
21	1.23498	14
22	1.23426	20
23	1.23355	14
24	1.23283	20
25	1.23212	14
26	1.2314	20
27	1.23069	14
28	1.22997	20
29	1.22926	14
30	1.22854	20
31	1.22783	14
32	1.22711	20
33	1.22639	14
34	1.22568	20
35	1.22496	14
36	1.22425	20
37	1.22353	14
38	1.22282	20
39	1.2221	14
40	1.22139	20
41	1.22067	14
42	1.21996	20
43	1.21924	14
44	1.21853	20
45	1.21781	14
46	1.2171	20
47	1.21638	14
48	1.21567	20
49	1.21495	14
50	1.21423	20
51	1.21352	14
52	1.2128	20
53	1.21209	14
54	1.21137	20
55	1.21066	14
56	1.20994	20
57	1.20923	14
58	1.20851	20
59	1.2078	14
60	1.20708	20
61	1.20637	14
62	1.20565	20
63	1.20494	14
64	1.20422	20
65	1.20351	14
66	1.20279	20
67	1.20207	14
68	1.20136	20
69	1.20064	14
70	1.19993	20
71	1.19921	14
72	1.1985	20
73	1.19778	14
74	1.19707	20
75	1.19635	14
76	1.19564	20
77	1.19492	14
78	1.19421	20
79	1.19349	14
80	1.19278	20
81	1.19206	14
82	1.19134	20
83	1.19063	14
84	1.18991	20
85	1.1892	14
86	1.18848	20
87	1.18777	14
88	1.18705	20
89	1.18634	14
90	1.18562	20
91	1.18491	14
92	1.18419	20
93	1.18348	14
94	1.18276	20
95	1.18205	14
96	1.18133	20
97	1.18062	14
98	1.1799	20
99	1.17918	14
100	1.17847	20
101	1.17775	14
102	1.17704	20
103	1.17632	14
104	1.17561	20
105	1.17489	14
106	1.17418	20
107	1.17346	14
108	1.17275	20
109	1.17203	14
110	1.17132	20
111	1.1706	14
112	1.16989	20
113	1.16917	14
114	1.16845	20
115	1.16774	14
116	1.16702	20
117	1.16631	14
118	1.16559	20
119	1.16488	14
120	1.16416	20
121	1.16345	14
122	1.16273	20
123	1.16202	14
124	1.1613	20
125	1.16059	14
126	1.15987	20
127	1.15916	14
128	1.15844	20
129	1.15773	14
130	1.15701	20
131	1.15629	14
132	1.15558	20
133	1.15486	14
134	1.15415	20
135	1.15343	14
136	1.15272	20
137	1.152	14
138	1.15129	20
139	1.15057	14
140	1.14986	20
141	1.14914	14
142	1.14843	20
143	1.14771	14
144	1.147	20
145	1.14628	14
146	1.14557	20
147	1.14485	14
148	1.14413	20
149	1.14342	14
150	1.1427	20
151	1.14199	14
152	1.14127	20
153	1.14056	14
154	1.13984	20
155	1.13913	14
156	1.13841	20
157	1.1377	14
158	1.13698	20
159	1.13627	14
160	1.13555	20
161	1.13484	14
162	1.13412	20
163	1.1334	14
164	1.13269	20
165	1.13197	14
166	1.13126	20
167	1.13054	14
168	1.12983	20
169	1.12911	14
170	1.1284	20
171	1.12768	14
172	1.12697	20
173	1.12625	14
174	1.12554	20
175	1.12482	14
176	1.12411	20
177	1.12339	14
178	1.12268	20
179	1.12196	14
180	1.12124	20
181	1.12053	14
182	1.11981	20
183	1.1191	14
184	1.11838	20
185	1.11767	14
186	1.11695	20
187	1.11624	14
188	1.11552	20
189	1.11481	14
190	1.11409	20
191	1.11338	14
192	1.11266	20
193	1.11195	14
194	1.11123	20
195	1.11052	14
196	1.1098	20
197	1.10908	14
198	1.10837	20
199	1.10765	14
200	1.10694	20
201	1.10622	14
202	1.10551	20
203	1.10479	14
204	1.10408	20
205	1.10336	14
206	1.10265	20
207	1.10193	14
208	1.10122	20
209	1.1005	14
210	1.09979	20
211	1.09907	14
212	1.09835	20
213	1.09764	14
214	1.09692	20
215	1.09621	14
216	1.09549	20
217	1.09478	14
218	1.09406	20
219	1.09335	14
220	1.09263	20
221	1.09192	14
222	1.0912	20
223	1.09049	14
224	1.08977	20
225	1.08906	14
226	1.08834	20
227	1.08763	14
228	1.08691	20
229	1.08619	14
230	1.08548	20
231	1.08476	14
232	1.08405	20
233	1.08333	14
234	1.08262	20
235	1.0819	14
236	1.08119	20
237	1.08047	14
238	1.07976	20
239	1.07904	14
240	1.07833	20
241	1.07761	14
242	1.0769	20
243	1.07618	14
244	1.07546	20
245	1.07475	14
246	1.07403	20
247	1.07332	14
248	1.0726	20
249	1.07189	14
250	1.07117	20
251	1.07046	14
252	1.06974	20
253	1.06903	14
254	1.06831	20
255	1.0676	14
256	1.06688	20
257	1.06617	14
258	1.06545	20
259	1.06474	14
260	1.06402	20
261	1.0633	14
262	1.06259	20
263	1.06187	14
264	1.06116	20
265	1.06044	14
266	1.05973	20
267	1.05901	14
268	1.0583	20
269	1.05758	14
270	1.05687	20
271	1.05615	14
272	1.05544	20
273	1.05472	14
274	1.05401	20
275	1.05329	14
276	1.05258	20
277	1.05186	14
278	1.05114	20
279	1.05043	14
280	1.04971	20
281	1.049	14
282	1.04828	20
283	1.04757	14
284	1.04685	20
285	1.04614	14
286	1.04542	20
287	1.04471	14
288	1.04399	20
289	1.04328	14
290	1.04256	20
291	1.04185	14
292	1.04113	20
293	1.04041	14
294	1.0397	20
295	1.03898	14
296	1.03827	20
297	1.03755	14
298	1.03684	20
299	1.03612	14
300	1.03541	20
301	1.03469	14
302	1.03398	20
303	1.03326	14
304	1.03255	20
305	1.03183	14
306	1.03112	20
307	1.0304	14
308	1.02969	20
309	1.02897	14
310	1.02825	20
311	1.02754	14
312	1.02682	20
313	1.02611	14
314	1.02539	20
315	1.02468	14
316	1.02396	20
317	1.02325	14
318	1.02253	20
319	1.02182	14
320	1.0211	20
321	1.02039	14
322	1.01967	20
323	1.01896	14
324	1.01824	20
325	1.01753	14
326	1.01681	20
327	1.01609	14
328	1.01538	20
329	1.01466	14
330	1.01395	20
331	1.01323	14
332	1.01252	20
333	1.0118	14
334	1.01109	20
335	1.01037	14
336	1.00966	20
337	1.00894	14
338	1.00823	20
339	1.00751	14
340	1.0068	20
341	1.00608	14
342	1.00536	20
343	1.00465	14
344	1.00393	20
345	1.00322	14
346	1.0025	20
347	1.00179	14
348	1.00107	20
349	1.00036	14
350	0.999642	20
351	0.998927	14
352	0.998212	20
353	0.997496	14
354	0.996781	20
355	0.996066	14
356	0.99535	20
357	0.994635	14
358	0.99392	20
359	0.993205	14
360	0.992489	20
361	0.991774	14
362	0.991059	20
363	0.990343	14
364	0.989628	20
365	0.988913	14
366	0.988197	20
367	0.987482	14
368	0.986767	20
369	0.986051	14
370	0.985336	20
371	0.984621	14
372	0.983906	20
373	0.98319	14
374	0.982475	20
375	0.98176	14
376	0.981044	20
377	0.980329	14
378	0.979614	20
379	0.978898	14
380	0.978183	20
381	0.977468	14
382	0.976752	20
383	0.976037	14
384	0.975322	20
385	0.974607	14
386	0.973891	20
387	0.973176	14
388	0.972461	20
389	0.971745	14
390	0.97103	20
391	0.970315	14
392	0.969599	20
393	0.968884	14
394	0.968169	20
395	0.967453	14
396	0.966738	20
397	0.966023	14
398	0.965308	20
399	0.964592	14
400	0.963877	20
401	0.963162	14
402	0.962446	20
403	0.961731	14
404	0.961016	20
405	0.9603	14
406	0.959585	20
407	0.95887	14
408	0.958154	20
409	0.957439	14
410	0.956724	20
411	0.956009	14
412	0.955293	20
413	0.954578	14
414	0.953863	20
415	0.953147	14
416	0.952432	20
417	0.951717	14
418	0.951001	20
419	0.950286	14
420	0.949571	20
421	0.948856	14
422	0.94814	20
423	0.947425	14
424	0.94671	20
425	0.945994	14
426	0.945279	20
427	0.944564	14
428	0.943848	20
429	0.943133	14
430	0.942418	20
431	0.941702	14
432	0.940987	20
433	0.940272	14
434	0.939557	20
435	0.938841	14
436	0.938126	20
437	0.937411	14
438	0.936695	20
439	0.93598	14
440	0.935265	20
441	0.934549	14
442	0.933834	20
443	0.933119	14
444	0.932403	20
445	0.931688	14
446	0.930973	20
447	0.930258	14
448	0.929542	20
449	0.928827	14
450	0.928112	20
451	0.927396	14
452	0.926681	20
453	0.925966	14
454	0.92525	20
455	0.924535	14
456	0.92382	20
457	0.923104	14
458	0.922389	20
459	0.921674	14
460	0.920959	20
461	0.920243	14
462	0.919528	20
463	0.918813	14
464	0.918097	20
465	0.917382	14
466	0.916667	20
467	0.915951	14
468	0.915236	20
469	0.914521	14
470	0.913805	20
471	0.91309	14
472	0.912375	20
473	0.91166	14
474	0.910944	20
475	0.910229	14
476	0.909514	20
477	0.908798	14
478	0.908083	20
479	0.907368	14
480	0.906652	20
481	0.905937	14
482	0.905222	20
483	0.904506	14
484	0.903791	20
485	0.903076	14
486	0.902361	20
487	0.901645	14
488	0.90093	20
489	0.900215	14
490	0.899499	20
491	0.898784	14
492	0.898069	20
493	0.897353	14
494	0.896638	20
495	0.895923	14
496	0.895207	20
497	0.894492	14
498	0.893777	20
499	0.893062	14
500	0.892346	20
501	0.891631	14
502	0.890916	20
503	0.8902	14
504	0.889485	20
505	0.88877	14
506	0.888054	20
507	0.887339	14
508	0.886624	20
509	0.885908	14
510	0.885193	20
511	0.884478	14
512	0.883763	20
513	0.883047	14
514	0.882332	20
515	0.881617	14
516	0.880901	20
517	0.880186	14
518	0.879471	20
519	0.878755	14
520	0.87804	20
521	0.877325	14
522	0.876609	20
523	0.875894	14
524	0.875179	20
525	0.874464	14
526	0.873748	20
527	0.873033	14
528	0.872318	20
529	0.871602	14
530	0.870887	20
531	0.870172	14
532	0.869456	20
533	0.868741	14
534	0.868026	20
535	0.86731	14
536	0.866595	20
537	0.86588	14
538	0.865165	20
539	0.864449	14
540	0.863734	20
541	0.863019	14
542	0.862303	20
543	0.861588	14
544	0.860873	20
545	0.860157	14
546	0.859442	20
547	0.858727	14
548	0.858011	20
549	0.857296	14
550	0.856581	20
551	0.855866	14
552	0.85515	20
553	0.854435	14
554	0.85372	20
555	0.853004	14
556	0.852289	20
557	0.851574	14
558	0.850858	20
559	0.850143	14
560	0.849428	20
561	0.848712	14
562	0.847997	20
563	0.847282	14
564	0.846567	20
565	0.845851	14
566	0.845136	20
567	0.844421	14
568	0.843705	20
569	0.84299	14
570	0.842275	20
571	0.841559	14
572	0.840844	20
573	0.840129	14
574	0.839413	20
575	0.838698	14
576	0.837983	20
577	0.837268	14
578	0.836552	20
579	0.835837	14
580	0.835122	20
581	0.834406	14
582	0.833691	20
583	0.832976	14
584	0.83226	20
585	0.831545	14
586	0.83083	20
587	0.830114	14
588	0.829399	20
589	0.828684	14
590	0.827969	20
591	0.827253	14
592	0.826538	20
593	0.825823	14
594	0.825107	20
595	0.824392	14
596	0.823677	20
597	0.822961	14
598	0.822246	20
599	0.821531	14
600	0.820815	20
601	0.8201	14
602	0.819385	20
603	0.81867	14
604	0.817954	20
605	0.817239	14
606	0.816524	20
607	0.815808	14
608	0.815093	20
609	0.814378	14
610	0.813662	20
611	0.812947	14
612	0.812232	20
613	0.811516	14
614	0.810801	20
615	0.810086	14
616	0.809371	20
617	0.808655	14
618	0.80794	20
619	0.807225	14
620	0.806509	20
621	0.805794	14
622	0.805079	20
623	0.804363	14
624	0.803648	20
625	0.802933	14
626	0.802217	20
627	0.801502	14
628	0.800787	20
629	0.800072	14
630	0.799356	20
631	0.798641	14
632	0.797926	20
633	0.79721	14
634	0.796495	20
635	0.79578	14
636	0.795064	20
637	0.794349	14
638	0.793634	20
639	0.792918	14
640	0.792203	20
641	0.791488	14
642	0.790773	20
643	0.790057	14
644	0.789342	20
645	0.788627	14
646	0.787911	20
647	0.787196	14
648	0.786481	20
649	0.785765	14
650	0.78505	20
651	0.784335	14
652	0.783619	20
653	0.782904	14
654	0.782189	20
655	0.781474	14
656	0.780758	20
657	0.780043	14
658	0.779328	20
659	0.778612	14
660	0.777897	20
661	0.777182	14
662	0.776466	20
663	0.775751	14
664	0.775036	20
665	0.77432	14
666	0.773605	20
667	0.77289	14
668	0.772175	20
669	0.771459	14
670	0.770744	20
671	0.770029	14
672	0.769313	20
673	0.768598	14
674	0.767883	20
675	0.767167	14
676	0.766452	20
677	0.765737	14
678	0.765021	20
679	0.764306	14
680	0.763591	20
681	0.762876	14
682	0.76216	20
683	0.761445	14
684	0.76073	20
685	0.760014	14
686	0.759299	20
687	0.758584	14
688	0.757868	20
689	0.757153	14
690	0.756438	20
691	0.755722	14
692	0.755007	20
693	0.754292	14
694	0.753577	20
695	0.752861	14
696	0.752146	20
697	0.751431	14
698	0.750715	20
699	0.75	14
700	0.749285	20

## Sheet: Desc_HID6
1	1.24928	2
2	1.24857	4
3	1.24785	2
4	1.24714	4
5	1.24642	2
6	1.24571	4
7	1.24499	2
8	1.24428	4
9	1.24356	2
10	1.24285	4
11	1.24213	2
12	1.24142	4
13	1.2407	2
14	1.23999	4
15	1.23927	2
16	1.23856	4
17	1.23784	2
18	1.23712	4
19	1.23641	2
20	1.23569	4
21	1.23498	2
22	1.23426	4
23	1.23355	2
24	1.23283	4
25	1.23212	2
26	1.2314	4
27	1.23069	2
28	1.22997	4
29	1.22926	2
30	1.22854	4
31	1.22783	2
32	1.22711	4
33	1.22639	2
34	1.22568	4
35	1.22496	2
36	1.22425	4
37	1.22353	2
38	1.22282	4
39	1.2221	2
40	1.22139	4
41	1.22067	2
42	1.21996	4
43	1.21924	2
44	1.21853	4
45	1.21781	2
46	1.2171	4
47	1.21638	2
48	1.21567	4
49	1.21495	2
50	1.21423	4
51	1.21352	2
52	1.2128	4
53	1.21209	2
54	1.21137	4
55	1.21066	2
56	1.20994	4
57	1.20923	2
58	1.20851	4
59	1.2078	2
60	1.20708	4
61	1.20637	2
62	1.20565	4
63	1.20494	2
64	1.20422	4
65	1.20351	2
66	1.20279	4
67	1.20207	2
68	1.20136	4
69	1.20064	2
70	1.19993	4
71	1.19921	2
72	1.1985	4
73	1.19778	2
74	1.19707	4
75	1.19635	2
76	1.19564	4
77	1.19492	2
78	1.19421	4
79	1.19349	2
80	1.19278	4
81	1.19206	2
82	1.19134	4
83	1.19063	2
84	1.18991	4
85	1.1892	2
86	1.18848	4
87	1.18777	2
88	1.18705	4
89	1.18634	2
90	1.18562	4
91	1.18491	2
92	1.18419	4
93	1.18348	2
94	1.18276	4
95	1.18205	2
96	1.18133	4
97	1.18062	2
98	1.1799	4
99	1.17918	2
100	1.17847	4
101	1.17775	2
102	1.17704	4
103	1.17632	2
104	1.17561	4
105	1.17489	2
106	1.17418	4
107	1.17346	2
108	1.17275	4
109	1.17203	2
110	1.17132	4
111	1.1706	2
112	1.16989	4
113	1.16917	2
114	1.16845	4
115	1.16774	2
116	1.16702	4
117	1.16631	2
118	1.16559	4
119	1.16488	2
120	1.16416	4
121	1.16345	2
122	1.16273	4
123	1.16202	2
124	1.1613	4
125	1.16059	2
126	1.15987	4
127	1.15916	2
128	1.15844	4
129	1.15773	2
130	1.15701	4
131	1.15629	2
132	1.15558	4
133	1.15486	2
134	1.15415	4
135	1.15343	2
136	1.15272	4
137	1.152	2
138	1.15129	4
139	1.15057	2
140	1.14986	4
141	1.14914	2
142	1.14843	4
143	1.14771	2
144	1.147	4
145	1.14628	2
146	1.14557	4
147	1.14485	2
148	1.14413	4
149	1.14342	2
150	1.1427	4
151	1.14199	2
152	1.14127	4
153	1.14056	2
154	1.13984	4
155	1.13913	2
156	1.13841	4
157	1.1377	2
158	1.13698	4
159	1.13627	2
160	1.13555	4
161	1.13484	2
162	1.13412	4
163	1.1334	2
164	1.13269	4
165	1.13197	2
166	1.13126	4
167	1.13054	2
168	1.12983	4
169	1.12911	2
170	1.1284	4
171	1.12768	2
172	1.12697	4
173	1.12625	2
174	1.12554	4
175	1.12482	2
176	1.12411	4
177	1.12339	2
178	1.12268	4
179	1.12196	2
180	1.12124	4
181	1.12053	2
182	1.11981	4
183	1.1191	2
184	1.11838	4
185	1.11767	2
186	1.11695	4
187	1.11624	2
188	1.11552	4
189	1.11481	2
190	1.11409	4
191	1.11338	2
192	1.11266	4
193	1.11195	2
194	1.11123	4
195	1.11052	2
196	1.1098	4
197	1.10908	2
198	1.10837	4
199	1.10765	2
200	1.10694	4
201	1.10622	2
202	1.10551	4
203	1.10479	2
204	1.10408	4
205	1.10336	2
206	1.10265	4
207	1.10193	2
208	1.10122	4
209	1.1005	2
210	1.09979	4
211	1.09907	2
212	1.09835	4
213	1.09764	2
214	1.09692	4
215	1.09621	2
216	1.09549	4
217	1.09478	2
218	1.09406	4
219	1.09335	2
220	1.09263	4
221	1.09192	2
222	1.0912	4
223	1.09049	2
224	1.08977	4
225	1.08906	2
226	1.08834	4
227	1.08763	2
228	1.08691	4
229	1.08619	2
230	1.08548	4
231	1.08476	2
232	1.08405	4
233	1.08333	2
234	1.08262	4
235	1.0819	2
236	1.08119	4
237	1.08047	2
238	1.07976	4
239	1.07904	2
240	1.07833	4
241	1.07761	2
242	1.0769	4
243	1.07618	2
244	1.07546	4
245	1.07475	2
246	1.07403	4
247	1.07332	2
248	1.0726	4
249	1.07189	2
250	1.07117	4
251	1.07046	2
252	1.06974	4
253	1.06903	2
254	1.06831	4
255	1.0676	2
256	1.06688	4
257	1.06617	2
258	1.06545	4
259	1.06474	2
260	1.06402	4
261	1.0633	2
262	1.06259	4
263	1.06187	2
264	1.06116	4
265	1.06044	2
266	1.05973	4
267	1.05901	2
268	1.0583	4
269	1.05758	2
270	1.05687	4
271	1.05615	2
272	1.05544	4
273	1.05472	2
274	1.05401	4
275	1.05329	2
276	1.05258	4
277	1.05186	2
278	1.05114	4
279	1.05043	2
280	1.04971	4
281	1.049	2
282	1.04828	4
283	1.04757	2
284	1.04685	4
285	1.04614	2
286	1.04542	4
287	1.04471	2
288	1.04399	4
289	1.04328	2
290	1.04256	4
291	1.04185	2
292	1.04113	4
293	1.04041	2
294	1.0397	4
295	1.03898	2
296	1.03827	4
297	1.03755	2
298	1.03684	4
299	1.03612	2
300	1.03541	4
301	1.03469	2
302	1.03398	4
303	1.03326	2
304	1.03255	4
305	1.03183	2
306	1.03112	4
307	1.0304	2
308	1.02969	4
309	1.02897	2
310	1.02825	4
311	1.02754	2
312	1.02682	4
313	1.02611	2
314	1.02539	4
315	1.02468	2
316	1.02396	4
317	1.02325	2
318	1.02253	4
319	1.02182	2
320	1.0211	4
321	1.02039	2
322	1.01967	4
323	1.01896	2
324	1.01824	4
325	1.01753	2
326	1.01681	4
327	1.01609	2
328	1.01538	4
329	1.01466	2
330	1.01395	4
331	1.01323	2
332	1.01252	4
333	1.0118	2
334	1.01109	4
335	1.01037	2
336	1.00966	4
337	1.00894	2
338	1.00823	4
339	1.00751	2
340	1.0068	4
341	1.00608	2
342	1.00536	4
343	1.00465	2
344	1.00393	4
345	1.00322	2
346	1.0025	4
347	1.00179	2
348	1.00107	4
349	1.00036	2
350	0.999642	4
351	0.998927	2
352	0.998212	4
353	0.997496	2
354	0.996781	4
355	0.996066	2
356	0.99535	4
357	0.994635	2
358	0.99392	4
359	0.993205	2
360	0.992489	4
361	0.991774	2
362	0.991059	4
363	0.990343	2
364	0.989628	4
365	0.988913	2
366	0.988197	4
367	0.987482	2
368	0.986767	4
369	0.986051	2
370	0.985336	4
371	0.984621	2
372	0.983906	4
373	0.98319	2
374	0.982475	4
375	0.98176	2
376	0.981044	4
377	0.980329	2
378	0.979614	4
379	0.978898	2
380	0.978183	4
381	0.977468	2
382	0.976752	4
383	0.976037	2
384	0.975322	4
385	0.974607	2
386	0.973891	4
387	0.973176	2
388	0.972461	4
389	0.971745	2
390	0.97103	4
391	0.970315	2
392	0.969599	4
393	0.968884	2
394	0.968169	4
395	0.967453	2
396	0.966738	4
397	0.966023	2
398	0.965308	4
399	0.964592	2
400	0.963877	4
401	0.963162	2
402	0.962446	4
403	0.961731	2
404	0.961016	4
405	0.9603	2
406	0.959585	4
407	0.95887	2
408	0.958154	4
409	0.957439	2
410	0.956724	4
411	0.956009	2
412	0.955293	4
413	0.954578	2
414	0.953863	4
415	0.953147	2
416	0.952432	4
417	0.951717	2
418	0.951001	4
419	0.950286	2
420	0.949571	4
421	0.948856	2
422	0.94814	4
423	0.947425	2
424	0.94671	4
425	0.945994	2
426	0.945279	4
427	0.944564	2
428	0.943848	4
429	0.943133	2
430	0.942418	4
431	0.941702	2
432	0.940987	4
433	0.940272	2
434	0.939557	4
435	0.938841	2
436	0.938126	4
437	0.937411	2
438	0.936695	4
439	0.93598	2
440	0.935265	4
441	0.934549	2
442	0.933834	4
443	0.933119	2
444	0.932403	4
445	0.931688	2
446	0.930973	4
447	0.930258	2
448	0.929542	4
449	0.928827	2
450	0.928112	4
451	0.927396	2
452	0.926681	4
453	0.925966	2
454	0.92525	4
455	0.924535	2
456	0.92382	4
457	0.923104	2
458	0.922389	4
459	0.921674	2
460	0.920959	4
461	0.920243	2
462	0.919528	4
463	0.918813	2
464	0.918097	4
465	0.917382	2
466	0.916667	4
467	0.915951	2
468	0.915236	4
469	0.914521	2
470	0.913805	4
471	0.91309	2
472	0.912375	4
473	0.91166	2
474	0.910944	4
475	0.910229	2
476	0.909514	4
477	0.908798	2
478	0.908083	4
479	0.907368	2
480	0.906652	4
481	0.905937	2
482	0.905222	4
483	0.904506	2
484	0.903791	4
485	0.903076	2
486	0.902361	4
487	0.901645	2
488	0.90093	4
489	0.900215	2
490	0.899499	4
491	0.898784	2
492	0.898069	4
493	0.897353	2
494	0.896638	4
495	0.895923	2
496	0.895207	4
497	0.894492	2
498	0.893777	4
499	0.893062	2
500	0.892346	4
501	0.891631	2
502	0.890916	4
503	0.8902	2
504	0.889485	4
505	0.88877	2
506	0.888054	4
507	0.887339	2
508	0.886624	4
509	0.885908	2
510	0.885193	4
511	0.884478	2
512	0.883763	4
513	0.883047	2
514	0.882332	4
515	0.881617	2
516	0.880901	4
517	0.880186	2
518	0.879471	4
519	0.878755	2
520	0.87804	4
521	0.877325	2
522	0.876609	4
523	0.875894	2
524	0.875179	4
525	0.874464	2
526	0.873748	4
527	0.873033	2
528	0.872318	4
529	0.871602	2
530	0.870887	4
531	0.870172	2
532	0.869456	4
533	0.868741	2
534	0.868026	4
535	0.86731	2
536	0.866595	4
537	0.86588	2
538	0.865165	4
539	0.864449	2
540	0.863734	4
541	0.863019	2
542	0.862303	4
543	0.861588	2
544	0.860873	4
545	0.860157	2
546	0.859442	4
547	0.858727	2
548	0.858011	4
549	0.857296	2
550	0.856581	4
551	0.855866	2
552	0.85515	4
553	0.854435	2
554	0.85372	4
555	0.853004	2
556	0.852289	4
557	0.851574	2
558	0.850858	4
559	0.850143	2
560	0.849428	4
561	0.848712	2
562	0.847997	4
563	0.847282	2
564	0.846567	4
565	0.845851	2
566	0.845136	4
567	0.844421	2
568	0.843705	4
569	0.84299	2
570	0.842275	4
571	0.841559	2
572	0.840844	4
573	0.840129	2
574	0.839413	4
575	0.838698	2
576	0.837983	4
577	0.837268	2
578	0.836552	4
579	0.835837	2
580	0.835122	4
581	0.834406	2
582	0.833691	4
583	0.832976	2
584	0.83226	4
585	0.831545	2
586	0.83083	4
587	0.830114	2
588	0.829399	4
589	0.828684	2
590	0.827969	4
591	0.827253	2
592	0.826538	4
593	0.825823	2
594	0.825107	4
595	0.824392	2
596	0.823677	4
597	0.822961	2
598	0.822246	4
599	0.821531	2
600	0.820815	4
601	0.8201	2
602	0.819385	4
603	0.81867	2
604	0.817954	4
605	0.817239	2
606	0.816524	4
607	0.815808	2
608	0.815093	4
609	0.814378	2
610	0.813662	4
611	0.812947	2
612	0.812232	4
613	0.811516	2
614	0.810801	4
615	0.810086	2
616	0.809371	4
617	0.808655	2
618	0.80794	4
619	0.807225	2
620	0.806509	4
621	0.805794	2
622	0.805079	4
623	0.804363	2
624	0.803648	4
625	0.802933	2
626	0.802217	4
627	0.801502	2
628	0.800787	4
629	0.800072	2
630	0.799356	4
631	0.798641	2
632	0.797926	4
633	0.79721	2
634	0.796495	4
635	0.79578	2
636	0.795064	4
637	0.794349	2
638	0.793634	4
639	0.792918	2
640	0.792203	4
641	0.791488	2
642	0.790773	4
643	0.790057	2
644	0.789342	4
645	0.788627	2
646	0.787911	4
647	0.787196	2
648	0.786481	4
649	0.785765	2
650	0.78505	4
651	0.784335	2
652	0.783619	4
653	0.782904	2
654	0.782189	4
655	0.781474	2
656	0.780758	4
657	0.780043	2
658	0.779328	4
659	0.778612	2
660	0.777897	4
661	0.777182	2
662	0.776466	4
663	0.775751	2
664	0.775036	4
665	0.77432	2
666	0.773605	4
667	0.77289	2
668	0.772175	4
669	0.771459	2
670	0.770744	4
671	0.770029	2
672	0.769313	4
673	0.768598	2
674	0.767883	4
675	0.767167	2
676	0.766452	4
677	0.765737	2
678	0.765021	4
679	0.764306	2
680	0.763591	4
681	0.762876	2
682	0.76216	4
683	0.761445	2
684	0.76073	4
685	0.760014	2
686	0.759299	4
687	0.758584	2
688	0.757868	4
689	0.757153	2
690	0.756438	4
691	0.755722	2
692	0.755007	4
693	0.754292	2
694	0.753577	4
695	0.752861	2
696	0.752146	4
697	0.751431	2
698	0.750715	4
699	0.75	2
700	0.749285	4

## Sheet: Desc_HID7
1	1.24928	0
2	1.24857	0
3	1.24785	0
4	1.24714	0
5	1.24642	0
6	1.24571	0
7	1.24499	0
8	1.24428	0
9	1.24356	0
10	1.24285	0
11	1.24213	0
12	1.24142	0
13	1.2407	0
14	1.23999	0
15	1.23927	0
16	1.23856	0
17	1.23784	0
18	1.23712	0
19	1.23641	0
20	1.23569	0
21	1.23498	0
22	1.23426	0
23	1.23355	0
24	1.23283	0
25	1.23212	0
26	1.2314	0
27	1.23069	0
28	1.22997	0
29	1.22926	0
30	1.22854	0
31	1.22783	0
32	1.22711	0
33	1.22639	0
34	1.22568	0
35	1.22496	0
36	1.22425	0
37	1.22353	0
38	1.22282	0
39	1.2221	0
40	1.22139	0
41	1.22067	0
42	1.21996	0
43	1.21924	0
44	1.21853	0
45	1.21781	0
46	1.2171	0
47	1.21638	0
48	1.21567	0
49	1.21495	0
50	1.21423	0
51	1.21352	0
52	1.2128	0
53	1.21209	0
54	1.21137	0
55	1.21066	0
56	1.20994	0
57	1.20923	0
58	1.20851	0
59	1.2078	0
60	1.20708	0
61	1.20637	0
62	1.20565	0
63	1.20494	0
64	1.20422	0
65	1.20351	0
66	1.20279	0
67	1.20207	0
68	1.20136	0
69	1.20064	0
70	1.19993	0
71	1.19921	0
72	1.1985	0
73	1.19778	0
74	1.19707	0
75	1.19635	0
76	1.19564	0
77	1.19492	0
78	1.19421	0
79	1.19349	0
80	1.19278	0
81	1.19206	0
82	1.19134	0
83	1.19063	0
84	1.18991	0
85	1.1892	0
86	1.18848	0
87	1.18777	0
88	1.18705	0
89	1.18634	0
90	1.18562	0
91	1.18491	0
92	1.18419	0
93	1.18348	0
94	1.18276	0
95	1.18205	0
96	1.18133	0
97	1.18062	0
98	1.1799	0
99	1.17918	0
100	1.17847	0
101	1.17775	0
102	1.17704	0
103	1.17632	0
104	1.17561	0
105	1.17489	0
106	1.17418	0
107	1.17346	0
108	1.17275	0
109	1.17203	0
110	1.17132	0
111	1.1706	0
112	1.16989	0
113	1.16917	0
114	1.16845	0
115	1.16774	0
116	1.16702	0
117	1.16631	0
118	1.16559	0
119	1.16488	0
120	1.16416	0
121	1.16345	0
122	1.16273	0
123	1.16202	0
124	1.1613	0
125	1.16059	0
126	1.15987	0
127	1.15916	0
128	1.15844	0
129	1.15773	0
130	1.15701	0
131	1.15629	0
132	1.15558	0
133	1.15486	0
134	1.15415	0
135	1.15343	0
136	1.15272	0
137	1.152	0
138	1.15129	0
139	1.15057	0
140	1.14986	0
141	1.14914	0
142	1.14843	0
143	1.14771	0
144	1.147	0
145	1.14628	0
146	1.14557	0
147	1.14485	0
148	1.14413	0
149	1.14342	0
150	1.1427	0
151	1.14199	0
152	1.14127	0
153	1.14056	0
154	1.13984	0
155	1.13913	0
156	1.13841	0
157	1.1377	0
158	1.13698	0
159	1.13627	0
160	1.13555	0
161	1.13484	0
162	1.13412	0
163	1.1334	0
164	1.13269	0
165	1.13197	0
166	1.13126	0
167	1.13054	0
168	1.12983	0
169	1.12911	0
170	1.1284	0
171	1.12768	0
172	1.12697	0
173	1.12625	0
174	1.12554	0
175	1.12482	0
176	1.12411	0
177	1.12339	0
178	1.12268	0
179	1.12196	0
180	1.12124	0
181	1.12053	0
182	1.11981	0
183	1.1191	0
184	1.11838	0
185	1.11767	0
186	1.11695	0
187	1.11624	0
188	1.11552	0
189	1.11481	0
190	1.11409	0
191	1.11338	0
192	1.11266	0
193	1.11195	0
194	1.11123	0
195	1.11052	0
196	1.1098	0
197	1.10908	0
198	1.10837	0
199	1.10765	0
200	1.10694	0
201	1.10622	0
202	1.10551	0
203	1.10479	0
204	1.10408	0
205	1.10336	0
206	1.10265	0
207	1.10193	0
208	1.10122	0
209	1.1005	0
210	1.09979	0
211	1.09907	0
212	1.09835	0
213	1.09764	0
214	1.09692	0
215	1.09621	0
216	1.09549	0
217	1.09478	0
218	1.09406	0
219	1.09335	0
220	1.09263	0
221	1.09192	0
222	1.0912	0
223	1.09049	0
224	1.08977	0
225	1.08906	0
226	1.08834	0
227	1.08763	0
228	1.08691	0
229	1.08619	0
230	1.08548	0
231	1.08476	0
232	1.08405	0
233	1.08333	0
234	1.08262	0
235	1.0819	0
236	1.08119	0
237	1.08047	0
238	1.07976	0
239	1.07904	0
240	1.07833	0
241	1.07761	0
242	1.0769	0
243	1.07618	0
244	1.07546	0
245	1.07475	0
246	1.07403	0
247	1.07332	0
248	1.0726	0
249	1.07189	0
250	1.07117	0
251	1.07046	0
252	1.06974	0
253	1.06903	0
254	1.06831	0
255	1.0676	0
256	1.06688	0
257	1.06617	0
258	1.06545	0
259	1.06474	0
260	1.06402	0
261	1.0633	0
262	1.06259	0
263	1.06187	0
264	1.06116	0
265	1.06044	0
266	1.05973	0
267	1.05901	0
268	1.0583	0
269	1.05758	0
270	1.05687	0
271	1.05615	0
272	1.05544	0
273	1.05472	0
274	1.05401	0
275	1.05329	0
276	1.05258	0
277	1.05186	0
278	1.05114	0
279	1.05043	0
280	1.04971	0
281	1.049	0
282	1.04828	0
283	1.04757	0
284	1.04685	0
285	1.04614	0
286	1.04542	0
287	1.04471	0
288	1.04399	0
289	1.04328	0
290	1.04256	0
291	1.04185	0
292	1.04113	0
293	1.04041	0
294	1.0397	0
295	1.03898	0
296	1.03827	0
297	1.03755	0
298	1.03684	0
299	1.03612	0
300	1.03541	0
301	1.03469	0
302	1.03398	0
303	1.03326	0
304	1.03255	0
305	1.03183	0
306	1.03112	0
307	1.0304	0
308	1.02969	0
309	1.02897	0
310	1.02825	0
311	1.02754	0
312	1.02682	0
313	1.02611	0
314	1.02539	0
315	1.02468	0
316	1.02396	0
317	1.02325	0
318	1.02253	0
319	1.02182	0
320	1.0211	0
321	1.02039	0
322	1.01967	0
323	1.01896	0
324	1.01824	0
325	1.01753	0
326	1.01681	0
327	1.01609	0
328	1.01538	0
329	1.01466	0
330	1.01395	0
331	1.01323	0
332	1.01252	0
333	1.0118	0
334	1.01109	0
335	1.01037	0
336	1.00966	0
337	1.00894	0
338	1.00823	0
339	1.00751	0
340	1.0068	0
341	1.00608	0
342	1.00536	0
343	1.00465	0
344	1.00393	0
345	1.00322	0
346	1.0025	0
347	1.00179	0
348	1.00107	0
349	1.00036	0
350	0.999642	0
351	0.998927	0
352	0.998212	0
353	0.997496	0
354	0.996781	0
355	0.996066	0
356	0.99535	0
357	0.994635	0
358	0.99392	0
359	0.993205	0
360	0.992489	0
361	0.991774	0
362	0.991059	0
363	0.990343	0
364	0.989628	0
365	0.988913	0
366	0.988197	0
367	0.987482	0
368	0.986767	0
369	0.986051	0
370	0.985336	0
371	0.984621	0
372	0.983906	0
373	0.98319	0
374	0.982475	0
375	0.98176	0
376	0.981044	0
377	0.980329	0
378	0.979614	0
379	0.978898	0
380	0.978183	0
381	0.977468	0
382	0.976752	0
383	0.976037	0
384	0.975322	0
385	0.974607	0
386	0.973891	0
387	0.973176	0
388	0.972461	0
389	0.971745	0
390	0.97103	0
391	0.970315	0
392	0.969599	0
393	0.968884	0
394	0.968169	0
395	0.967453	0
396	0.966738	0
397	0.966023	0
398	0.965308	0
399	0.964592	0
400	0.963877	0
401	0.963162	0
402	0.962446	0
403	0.961731	0
404	0.961016	0
405	0.9603	0
406	0.959585	0
407	0.95887	0
408	0.958154	0
409	0.957439	0
410	0.956724	0
411	0.956009	0
412	0.955293	0
413	0.954578	0
414	0.953863	0
415	0.953147	0
416	0.952432	0
417	0.951717	0
418	0.951001	0
419	0.950286	0
420	0.949571	0
421	0.948856	0
422	0.94814	0
423	0.947425	0
424	0.94671	0
425	0.945994	0
426	0.945279	0
427	0.944564	0
428	0.943848	0
429	0.943133	0
430	0.942418	0
431	0.941702	0
432	0.940987	0
433	0.940272	0
434	0.939557	0
435	0.938841	0
436	0.938126	0
437	0.937411	0
438	0.936695	0
439	0.93598	0
440	0.935265	0
441	0.934549	0
442	0.933834	0
443	0.933119	0
444	0.932403	0
445	0.931688	0
446	0.930973	0
447	0.930258	0
448	0.929542	0
449	0.928827	0
450	0.928112	0
451	0.927396	0
452	0.926681	0
453	0.925966	0
454	0.92525	0
455	0.924535	0
456	0.92382	0
457	0.923104	0
458	0.922389	0
459	0.921674	0
460	0.920959	0
461	0.920243	0
462	0.919528	0
463	0.918813	0
464	0.918097	0
465	0.917382	0
466	0.916667	0
467	0.915951	0
468	0.915236	0
469	0.914521	0
470	0.913805	0
471	0.91309	0
472	0.912375	0
473	0.91166	0
474	0.910944	0
475	0.910229	0
476	0.909514	0
477	0.908798	0
478	0.908083	0
479	0.907368	0
480	0.906652	0
481	0.905937	0
482	0.905222	0
483	0.904506	0
484	0.903791	0
485	0.903076	0
486	0.902361	0
487	0.901645	0
488	0.90093	0
489	0.900215	0
490	0.899499	0
491	0.898784	0
492	0.898069	0
493	0.897353	0
494	0.896638	0
495	0.895923	0
496	0.895207	0
497	0.894492	0
498	0.893777	0
499	0.893062	0
500	0.892346	0
501	0.891631	0
502	0.890916	0
503	0.8902	0
504	0.889485	0
505	0.88877	0
506	0.888054	0
507	0.887339	0
508	0.886624	0
509	0.885908	0
510	0.885193	0
511	0.884478	0
512	0.883763	0
513	0.883047	0
514	0.882332	0
515	0.881617	0
516	0.880901	0
517	0.880186	0
518	0.879471	0
519	0.878755	0
520	0.87804	0
521	0.877325	0
522	0.876609	0
523	0.875894	0
524	0.875179	0
525	0.874464	0
526	0.873748	0
527	0.873033	0
528	0.872318	0
529	0.871602	0
530	0.870887	0
531	0.870172	0
532	0.869456	0
533	0.868741	0
534	0.868026	0
535	0.86731	0
536	0.866595	0
537	0.86588	0
538	0.865165	0
539	0.864449	0
540	0.863734	0
541	0.863019	0
542	0.862303	0
543	0.861588	0
544	0.860873	0
545	0.860157	0
546	0.859442	0
547	0.858727	0
548	0.858011	0
549	0.857296	0
550	0.856581	0
551	0.855866	0
552	0.85515	0
553	0.854435	0
554	0.85372	0
555	0.853004	0
556	0.852289	0
557	0.851574	0
558	0.850858	0
559	0.850143	0
560	0.849428	0
561	0.848712	0
562	0.847997	0
563	0.847282	0
564	0.846567	0
565	0.845851	0
566	0.845136	0
567	0.844421	0
568	0.843705	0
569	0.84299	0
570	0.842275	0
571	0.841559	0
572	0.840844	0
573	0.840129	0
574	0.839413	0
575	0.838698	0
576	0.837983	0
577	0.837268	0
578	0.836552	0
579	0.835837	0
580	0.835122	0
581	0.834406	0
582	0.833691	0
583	0.832976	0
584	0.83226	0
585	0.831545	0
586	0.83083	0
587	0.830114	0
588	0.829399	0
589	0.828684	0
590	0.827969	0
591	0.827253	0
592	0.826538	0
593	0.825823	0
594	0.825107	0
595	0.824392	0
596	0.823677	0
597	0.822961	0
598	0.822246	0
599	0.821531	0
600	0.820815	0
601	0.8201	0
602	0.819385	0
603	0.81867	0
604	0.817954	0
605	0.817239	0
606	0.816524	0
607	0.815808	0
608	0.815093	0
609	0.814378	0
610	0.813662	0
611	0.812947	0
612	0.812232	0
613	0.811516	0
614	0.810801	0
615	0.810086	0
616	0.809371	0
617	0.808655	0
618	0.80794	0
619	0.807225	0
620	0.806509	0
621	0.805794	0
622	0.805079	0
623	0.804363	0
624	0.803648	0
625	0.802933	0
626	0.802217	0
627	0.801502	0
628	0.800787	0
629	0.800072	0
630	0.799356	0
631	0.798641	0
632	0.797926	0
633	0.79721	0
634	0.796495	0
635	0.79578	0
636	0.795064	0
637	0.794349	0
638	0.793634	0
639	0.792918	0
640	0.792203	0
641	0.791488	0
642	0.790773	0
643	0.790057	0
644	0.789342	0
645	0.788627	0
646	0.787911	0
647	0.787196	0
648	0.786481	0
649	0.785765	0
650	0.78505	0
651	0.784335	0
652	0.783619	0
653	0.782904	0
654	0.782189	0
655	0.781474	0
656	0.780758	0
657	0.780043	0
658	0.779328	0
659	0.778612	0
660	0.777897	0
661	0.777182	0
662	0.776466	0
663	0.775751	0
664	0.775036	0
665	0.77432	0
666	0.773605	0
667	0.77289	0
668	0.772175	0
669	0.771459	0
670	0.770744	0
671	0.770029	0
672	0.769313	0
673	0.768598	0
674	0.767883	0
675	0.767167	0
676	0.766452	0
677	0.765737	0
678	0.765021	0
679	0.764306	0
680	0.763591	0
681	0.762876	0
682	0.76216	0
683	0.761445	0
684	0.76073	0
685	0.760014	0
686	0.759299	0
687	0.758584	0
688	0.757868	0
689	0.757153	0
690	0.756438	0
691	0.755722	0
692	0.755007	0
693	0.754292	0
694	0.753577	0
695	0.752861	0
696	0.752146	0
697	0.751431	0
698	0.750715	0
699	0.75	0
700	0.749285	0

## Sheet: Desc_HID8
1	1.24928	7
2	1.24857	9
3	1.24785	7
4	1.24714	9
5	1.24642	7
6	1.24571	9
7	1.24499	7
8	1.24428	9
9	1.24356	7
10	1.24285	9
11	1.24213	7
12	1.24142	9
13	1.2407	7
14	1.23999	9
15	1.23927	7
16	1.23856	9
17	1.23784	7
18	1.23712	9
19	1.23641	7
20	1.23569	9
21	1.23498	7
22	1.23426	9
23	1.23355	7
24	1.23283	9
25	1.23212	7
26	1.2314	9
27	1.23069	7
28	1.22997	9
29	1.22926	7
30	1.22854	9
31	1.22783	7
32	1.22711	9
33	1.22639	7
34	1.22568	9
35	1.22496	7
36	1.22425	9
37	1.22353	7
38	1.22282	9
39	1.2221	7
40	1.22139	9
41	1.22067	7
42	1.21996	9
43	1.21924	7
44	1.21853	9
45	1.21781	7
46	1.2171	9
47	1.21638	7
48	1.21567	9
49	1.21495	7
50	1.21423	9
51	1.21352	7
52	1.2128	9
53	1.21209	7
54	1.21137	9
55	1.21066	7
56	1.20994	9
57	1.20923	7
58	1.20851	9
59	1.2078	7
60	1.20708	9
61	1.20637	7
62	1.20565	9
63	1.20494	7
64	1.20422	9
65	1.20351	7
66	1.20279	9
67	1.20207	7
68	1.20136	9
69	1.20064	7
70	1.19993	9
71	1.19921	7
72	1.1985	9
73	1.19778	7
74	1.19707	9
75	1.19635	7
76	1.19564	9
77	1.19492	7
78	1.19421	9
79	1.19349	7
80	1.19278	9
81	1.19206	7
82	1.19134	9
83	1.19063	7
84	1.18991	9
85	1.1892	7
86	1.18848	9
87	1.18777	7
88	1.18705	9
89	1.18634	7
90	1.18562	9
91	1.18491	7
92	1.18419	9
93	1.18348	7
94	1.18276	9
95	1.18205	7
96	1.18133	9
97	1.18062	7
98	1.1799	9
99	1.17918	7
100	1.17847	9
101	1.17775	7
102	1.17704	9
103	1.17632	7
104	1.17561	9
105	1.17489	7
106	1.17418	9
107	1.17346	7
108	1.17275	9
109	1.17203	7
110	1.17132	9
111	1.1706	7
112	1.16989	9
113	1.16917	7
114	1.16845	9
115	1.16774	7
116	1.16702	9
117	1.16631	7
118	1.16559	9
119	1.16488	7
120	1.16416	9
121	1.16345	7
122	1.16273	9
123	1.16202	7
124	1.1613	9
125	1.16059	7
126	1.15987	9
127	1.15916	7
128	1.15844	9
129	1.15773	7
130	1.15701	9
131	1.15629	7
132	1.15558	9
133	1.15486	7
134	1.15415	9
135	1.15343	7
136	1.15272	9
137	1.152	7
138	1.15129	9
139	1.15057	7
140	1.14986	9
141	1.14914	7
142	1.14843	9
143	1.14771	7
144	1.147	9
145	1.14628	7
146	1.14557	9
147	1.14485	7
148	1.14413	9
149	1.14342	7
150	1.1427	9
151	1.14199	7
152	1.14127	9
153	1.14056	7
154	1.13984	9
155	1.13913	7
156	1.13841	9
157	1.1377	7
158	1.13698	9
159	1.13627	7
160	1.13555	9
161	1.13484	7
162	1.13412	9
163	1.1334	7
164	1.13269	9
165	1.13197	7
166	1.13126	9
167	1.13054	7
168	1.12983	9
169	1.12911	7
170	1.1284	9
171	1.12768	7
172	1.12697	9
173	1.12625	7
174	1.12554	9
175	1.12482	7
176	1.12411	9
177	1.12339	7
178	1.12268	9
179	1.12196	7
180	1.12124	9
181	1.12053	7
182	1.11981	9
183	1.1191	7
184	1.11838	9
185	1.11767	7
186	1.11695	9
187	1.11624	7
188	1.11552	9
189	1.11481	7
190	1.11409	9
191	1.11338	7
192	1.11266	9
193	1.11195	7
194	1.11123	9
195	1.11052	7
196	1.1098	9
197	1.10908	7
198	1.10837	9
199	1.10765	7
200	1.10694	9
201	1.10622	7
202	1.10551	9
203	1.10479	7
204	1.10408	9
205	1.10336	7
206	1.10265	9
207	1.10193	7
208	1.10122	9
209	1.1005	7
210	1.09979	9
211	1.09907	7
212	1.09835	9
213	1.09764	7
214	1.09692	9
215	1.09621	7
216	1.09549	9
217	1.09478	7
218	1.09406	9
219	1.09335	7
220	1.09263	9
221	1.09192	7
222	1.0912	9
223	1.09049	7
224	1.08977	9
225	1.08906	7
226	1.08834	9
227	1.08763	7
228	1.08691	9
229	1.08619	7
230	1.08548	9
231	1.08476	7
232	1.08405	9
233	1.08333	7
234	1.08262	9
235	1.0819	7
236	1.08119	9
237	1.08047	7
238	1.07976	9
239	1.07904	7
240	1.07833	9
241	1.07761	7
242	1.0769	9
243	1.07618	7
244	1.07546	9
245	1.07475	7
246	1.07403	9
247	1.07332	7
248	1.0726	9
249	1.07189	7
250	1.07117	9
251	1.07046	7
252	1.06974	9
253	1.06903	7
254	1.06831	9
255	1.0676	7
256	1.06688	9
257	1.06617	7
258	1.06545	9
259	1.06474	7
260	1.06402	9
261	1.0633	7
262	1.06259	9
263	1.06187	7
264	1.06116	9
265	1.06044	7
266	1.05973	9
267	1.05901	7
268	1.0583	9
269	1.05758	7
270	1.05687	9
271	1.05615	7
272	1.05544	9
273	1.05472	7
274	1.05401	9
275	1.05329	7
276	1.05258	9
277	1.05186	7
278	1.05114	9
279	1.05043	7
280	1.04971	9
281	1.049	7
282	1.04828	9
283	1.04757	7
284	1.04685	9
285	1.04614	7
286	1.04542	9
287	1.04471	7
288	1.04399	9
289	1.04328	7
290	1.04256	9
291	1.04185	7
292	1.04113	9
293	1.04041	7
294	1.0397	9
295	1.03898	7
296	1.03827	9
297	1.03755	7
298	1.03684	9
299	1.03612	7
300	1.03541	9
301	1.03469	7
302	1.03398	9
303	1.03326	7
304	1.03255	9
305	1.03183	7
306	1.03112	9
307	1.0304	7
308	1.02969	9
309	1.02897	7
310	1.02825	9
311	1.02754	7
312	1.02682	9
313	1.02611	7
314	1.02539	9
315	1.02468	7
316	1.02396	9
317	1.02325	7
318	1.02253	9
319	1.02182	7
320	1.0211	9
321	1.02039	7
322	1.01967	9
323	1.01896	7
324	1.01824	9
325	1.01753	7
326	1.01681	9
327	1.01609	7
328	1.01538	9
329	1.01466	7
330	1.01395	9
331	1.01323	7
332	1.01252	9
333	1.0118	7
334	1.01109	9
335	1.01037	7
336	1.00966	9
337	1.00894	7
338	1.00823	9
339	1.00751	7
340	1.0068	9
341	1.00608	7
342	1.00536	9
343	1.00465	7
344	1.00393	9
345	1.00322	7
346	1.0025	9
347	1.00179	7
348	1.00107	9
349	1.00036	7
350	0.999642	9
351	0.998927	7
352	0.998212	9
353	0.997496	7
354	0.996781	9
355	0.996066	7
356	0.99535	9
357	0.994635	7
358	0.99392	9
359	0.993205	7
360	0.992489	9
361	0.991774	7
362	0.991059	9
363	0.990343	7
364	0.989628	9
365	0.988913	7
366	0.988197	9
367	0.987482	7
368	0.986767	9
369	0.986051	7
370	0.985336	9
371	0.984621	7
372	0.983906	9
373	0.98319	7
374	0.982475	9
375	0.98176	7
376	0.981044	9
377	0.980329	7
378	0.979614	9
379	0.978898	7
380	0.978183	9
381	0.977468	7
382	0.976752	9
383	0.976037	7
384	0.975322	9
385	0.974607	7
386	0.973891	9
387	0.973176	7
388	0.972461	9
389	0.971745	7
390	0.97103	9
391	0.970315	7
392	0.969599	9
393	0.968884	7
394	0.968169	9
395	0.967453	7
396	0.966738	9
397	0.966023	7
398	0.965308	9
399	0.964592	7
400	0.963877	9
401	0.963162	7
402	0.962446	9
403	0.961731	7
404	0.961016	9
405	0.9603	7
406	0.959585	9
407	0.95887	7
408	0.958154	9
409	0.957439	7
410	0.956724	9
411	0.956009	7
412	0.955293	9
413	0.954578	7
414	0.953863	9
415	0.953147	7
416	0.952432	9
417	0.951717	7
418	0.951001	9
419	0.950286	7
420	0.949571	9
421	0.948856	7
422	0.94814	9
423	0.947425	7
424	0.94671	9
425	0.945994	7
426	0.945279	9
427	0.944564	7
428	0.943848	9
429	0.943133	7
430	0.942418	9
431	0.941702	7
432	0.940987	9
433	0.940272	7
434	0.939557	9
435	0.938841	7
436	0.938126	9
437	0.937411	7
438	0.936695	9
439	0.93598	7
440	0.935265	9
441	0.934549	7
442	0.933834	9
443	0.933119	7
444	0.932403	9
445	0.931688	7
446	0.930973	9
447	0.930258	7
448	0.929542	9
449	0.928827	7
450	0.928112	9
451	0.927396	7
452	0.926681	9
453	0.925966	7
454	0.92525	9
455	0.924535	7
456	0.92382	9
457	0.923104	7
458	0.922389	9
459	0.921674	7
460	0.920959	9
461	0.920243	7
462	0.919528	9
463	0.918813	7
464	0.918097	9
465	0.917382	7
466	0.916667	9
467	0.915951	7
468	0.915236	9
469	0.914521	7
470	0.913805	9
471	0.91309	7
472	0.912375	9
473	0.91166	7
474	0.910944	9
475	0.910229	7
476	0.909514	9
477	0.908798	7
478	0.908083	9
479	0.907368	7
480	0.906652	9
481	0.905937	7
482	0.905222	9
483	0.904506	7
484	0.903791	9
485	0.903076	7
486	0.902361	9
487	0.901645	7
488	0.90093	9
489	0.900215	7
490	0.899499	9
491	0.898784	7
492	0.898069	9
493	0.897353	7
494	0.896638	9
495	0.895923	7
496	0.895207	9
497	0.894492	7
498	0.893777	9
499	0.893062	7
500	0.892346	9
501	0.891631	7
502	0.890916	9
503	0.8902	7
504	0.889485	9
505	0.88877	7
506	0.888054	9
507	0.887339	7
508	0.886624	9
509	0.885908	7
510	0.885193	9
511	0.884478	7
512	0.883763	9
513	0.883047	7
514	0.882332	9
515	0.881617	7
516	0.880901	9
517	0.880186	7
518	0.879471	9
519	0.878755	7
520	0.87804	9
521	0.877325	7
522	0.876609	9
523	0.875894	7
524	0.875179	9
525	0.874464	7
526	0.873748	9
527	0.873033	7
528	0.872318	9
529	0.871602	7
530	0.870887	9
531	0.870172	7
532	0.869456	9
533	0.868741	7
534	0.868026	9
535	0.86731	7
536	0.866595	9
537	0.86588	7
538	0.865165	9
539	0.864449	7
540	0.863734	9
541	0.863019	7
542	0.862303	9
543	0.861588	7
544	0.860873	9
545	0.860157	7
546	0.859442	9
547	0.858727	7
548	0.858011	9
549	0.857296	7
550	0.856581	9
551	0.855866	7
552	0.85515	9
553	0.854435	7
554	0.85372	9
555	0.853004	7
556	0.852289	9
557	0.851574	7
558	0.850858	9
559	0.850143	7
560	0.849428	9
561	0.848712	7
562	0.847997	9
563	0.847282	7
564	0.846567	9
565	0.845851	7
566	0.845136	9
567	0.844421	7
568	0.843705	9
569	0.84299	7
570	0.842275	9
571	0.841559	7
572	0.840844	9
573	0.840129	7
574	0.839413	9
575	0.838698	7
576	0.837983	9
577	0.837268	7
578	0.836552	9
579	0.835837	7
580	0.835122	9
581	0.834406	7
582	0.833691	9
583	0.832976	7
584	0.83226	9
585	0.831545	7
586	0.83083	9
587	0.830114	7
588	0.829399	9
589	0.828684	7
590	0.827969	9
591	0.827253	7
592	0.826538	9
593	0.825823	7
594	0.825107	9
595	0.824392	7
596	0.823677	9
597	0.822961	7
598	0.822246	9
599	0.821531	7
600	0.820815	9
601	0.8201	7
602	0.819385	9
603	0.81867	7
604	0.817954	9
605	0.817239	7
606	0.816524	9
607	0.815808	7
608	0.815093	9
609	0.814378	7
610	0.813662	9
611	0.812947	7
612	0.812232	9
613	0.811516	7
614	0.810801	9
615	0.810086	7
616	0.809371	9
617	0.808655	7
618	0.80794	9
619	0.807225	7
620	0.806509	9
621	0.805794	7
622	0.805079	9
623	0.804363	7
624	0.803648	9
625	0.802933	7
626	0.802217	9
627	0.801502	7
628	0.800787	9
629	0.800072	7
630	0.799356	9
631	0.798641	7
632	0.797926	9
633	0.79721	7
634	0.796495	9
635	0.79578	7
636	0.795064	9
637	0.794349	7
638	0.793634	9
639	0.792918	7
640	0.792203	9
641	0.791488	7
642	0.790773	9
643	0.790057	7
644	0.789342	9
645	0.788627	7
646	0.787911	9
647	0.787196	7
648	0.786481	9
649	0.785765	7
650	0.78505	9
651	0.784335	7
652	0.783619	9
653	0.782904	7
654	0.782189	9
655	0.781474	7
656	0.780758	9
657	0.780043	7
658	0.779328	9
659	0.778612	7
660	0.777897	9
661	0.777182	7
662	0.776466	9
663	0.775751	7
664	0.775036	9
665	0.77432	7
666	0.773605	9
667	0.77289	7
668	0.772175	9
669	0.771459	7
670	0.770744	9
671	0.770029	7
672	0.769313	9
673	0.768598	7
674	0.767883	9
675	0.767167	7
676	0.766452	9
677	0.765737	7
678	0.765021	9
679	0.764306	7
680	0.763591	9
681	0.762876	7
682	0.76216	9
683	0.761445	7
684	0.76073	9
685	0.760014	7
686	0.759299	9
687	0.758584	7
688	0.757868	9
689	0.757153	7
690	0.756438	9
691	0.755722	7
692	0.755007	9
693	0.754292	7
694	0.753577	9
695	0.752861	7
696	0.752146	9
697	0.751431	7
698	0.750715	9
699	0.75	7
700	0.749285	9

## Sheet: Base-short2
Age	Sex	BMI	Epworth Sleepiness score	Score HADA	Score HADD	Score ISI	Possible OSA (snoring and respiratory pauses)	Hypnotics	Zolpidem	Zopiclone	Prescribed melatonin	Doxylamine	OTC melatonin	Phytotherapy for sleep	Alternative treatments for sleep	Other hypnotics	Coffee (number of cups)	Alcohol number of glasses	Mean TIB work days	Social jetlag >2 hours	Sleep debt during the week	ANMA
42	2	20.1	5	10	4	10	0	1	1	1	1	1	1	1	1		9		7	0	0	0
47	2	23.8	11	11	6	17	0	1	1	0	0	0	1	0	0		0		8.5	1	0	0
0	1	23.2	18	8	1	14	0	0									0	3	8	0	0	0
42	2	21.8	9	16	7	12	0	1	0	0	0	0	0	1	1		0		7	1	0	0
23	2	23.3	17	9	9	14	0	0									0		8.5	1	1	0
59	2	16	4	19	4	18	0	0									2	3	9	0	0	0
30	1	23.4	11	6	3	18	0	0									2		8	0	0	0
27	2	20.7	16	7	1	17	0	0									0	1	8.5	1	0	0
28	2	25.2	10	9	2	14	0	0									0		7.5	1	0	0
58	2	20.6	8	8	2	19	0	0									0		9.5	0	0	0
45	2	28.7	16	15	3	21	0	0									0	1	5.5	0	1	0
43	2	28	9	12	5	11	0	0									0		7.5	1	0	0
52	2	19.1	11	19	10	19	0	0									3		8	0	0	0
21	2	32.9	8	9	5	18	0	0									2		7	1	1	0
64	2	24.9	4	10	9	20	1	0									0		6	0	1	0
43	2	19.4	4	6	6	18	0	1	0	0	0	1	1	1	1		0	1	3.5	0	1	0
46	1	45	23	7	9	20	1	0									0		6	1	0	1
20	2	18.6	14	19	4	19	0	1	0	0	1	1	1	0	0		0		8.5	1	0	0
34	1	31.4	7	3	0	14	0	0									0		6.5	0	0	0
28	2	17.6	3	5	3	13	0	1	0	0	0	1	0	1	0		0		9	0	0	0
21	1	33	21	19	18	26	0	0									2		5.5	1	1	0
45	2	22.5	6	5	1	24	0	1	0	0	0	0	0	0	1		0		6	1	0	0
54	2	23.7	13	6	3	17	0	0									0		8	0	0	0
66	2	22.5	8	12	2	10	0	1	0	0	0	0	1	1	0		0		9	0	0	0
44	2	23.4	19	4	3	22	0	0									2		10	1	0	0
32	1	21.2	12	9	3	14	0	0									4	2	7	1	0	1
20	2	24.8	1	12	6	18	0	1	0	0	1	0	1	1	1		1		6.5	1	1	0
0	1	23.4	2	3	2	13	0	0									3		8	1	0	0
59	1		4	6	8	5	0	1	0	1	0	0	0	0	0		2	1	9	1	0	0
54	2	25	19	9	4	24	1	0									0		7.5	0	0	0
22	1	20.1	17	18	12	25	1	0									2		12.5	1	0	1
38	2	24.2	6	6	3	19	0	0									1		8	1	0	0
55	2	18.5	7	13	5	13	0	0									1		7	0	1	0
23	2	25.4	14	4	4	20	0	0									1		6	1	1	0
23	2	25	16	13	3	20	0	1	0	0	0	1	0	0	0		0		9	0	0	1
44	2	23.1	8	9	7	17	0	0									3		8	0	0	0
37	2	20.2	17	5	5	17	0	0									3		7.5	1	1	1
69	2	26	8	11	5	17	0	0									0		8	0	0	0
34	1	23.7	15	16	10	17	0	0									0	1	7	0	0	0
24	2	18.1	13	12	5	21	0	0									0		8	0	0	0
30	2	18.6	3	12	6	17	0	1	0	0	0	1	0	0	0		3		7.5	1	0	1
66	1	33.6	11	2	4	10	0	0									3		9	0	0	0
23	1	40.1	6	3	4	12	0	0									1		8	1	0	0
27	1	19.5	7	9	9	20	0	0									0	2	8.5	1	0	0
37	1	31.7	13	4	9	25	0	0									0		5	1	1	1
53	2	27.9	6	7	2	10	0	0									3		8.5	0	0	0
46	2	21.2	4	17	9	21	0	0									2	1	8	1	0	0
32	2	64.8	13	10	12	26	0	1	0	0	0	0	1	0	0		0		7.5	1	0	0
59	2	27.4	5	9	4	15	1	0									3	1	8.5	0	0	0
57	2	30.1	7	9	2	10	0	0									3		7.5	1	0	0
46	2	20.8	10	12	3	21	0	0									2		8.5	0	0	0
23	2	20.4	14	9	4	14	0	0									3		8.5	0	0	0
22	2	21	3	14	11	13	0	0									2		8	0	0	0
51	2	24.8	13	11	11	15	0	0									0		8	0	0	0
35	2	21.1	9	12	4	9	0	0									6		8	0	0	0
22	2	24.2	11	14	15	22	0	1	0	0	0	0	0	0	0	1	2		6.5	1	1	1
56	2	34.4	7	11	8	17	1	1	1	1	1	1	1	1	1		1	1	7	0	0	0
46	2	27.6	15	2	3	15	0	0									0		7	1	0	0
49	2	21.3	6	14	2	13	0	0									0		8	0	0	0
19	2	25.4	7	10	6	9	0	0									0		10	0	0	0
49	2	29	16	2	1	16	1	0									0		9.5	0	0	0
0	1	23.6	3	12	7	23	0	1	0	1	0	0	1	1	0		0	4	8	0	0	0
26	1	19.2	4	3	3	19	0	0									0		7.5	1	0	0
47	2	27.9	14	12	7	18	0	0									1	1	8.5	1	0	0
46	1	36.5	10	17	11	21	1	0									3		8	0	0	0
32	1	25.6	11	5	6	17	0	0									0		7.5	1	0	0
60	2	27.4	10	8	3	15	1	0									5		7	1	0	0
43	1	24.5	9	10	7	20	0	1	1	0	0	0	0	0	0		0		10	0	0	0
47	2	23.8	10	13	8	23	1	0									3		6	1	0	0
24	2	17.8	10	16	5	15	0	0									0		5	0	1	0
42	2	24.5	3	8	11	22	0	1	0	1	1	0	1	0	1		4		7	0	0	0
49	2	18.8	10	10	5	24	0	1	0	0	0	0	0	0	1		0	2	8	1	0	0
41	1	23.6	14	4	3	13	0	0									0		7.5	0	0	0
46	2	27	7	11	8	23	0	1	1	0	0	0	0	0	0		0		9	1	0	0
34	2	21.6	9	6	2	16	0	0									0		7.5	1	0	0
27	2	19.5	11	7	2	13	0	1	0	0	0	0	1	1	1		0		8.5	1	0	0
36	1	20.6	5	12	5	13	0	0									4	1	8	0	0	0
0	2	30.1	9	15	7	20	1	0									1		6	1	1	0
42	2		1	20	8	27	0	0									3		8	1	0	0
43	2	33.6	15	9	7	13	0	0									2		8	0	0	0
38	2	26.2	6	14	6	11	0	0									0		7.5	1	0	0
75	2	21.1	9	6	7	15	0	1	1	0	0	0	1	1	0		1	1	10	0	0	0
40	2	28.7	1	1	3	15	0	1	0	0	0	1	0	0	0		0		9	0	0	0
28	2	19.6	14	8	1	6	0	0									0		7.5	0	0	0
57	1	25.3	15	14	5	23	0	1	0	1	0	0	0	0	1		0		6	0	1	1
26	1	27.4	15	7	4	11	1	0									4	2	6	1	1	0
32	2	19.6	12	12	4	19	0	1	0	0	0	1	0	1	1		0		9	0	0	0
44	2	20.9	9	9	12	26	0	1	0	1	0	0	0	0	0		1		9	1	0	0
0	2	17.8	19	14	4	19	0	0									0		8	1	0	1
65	2	23.4	10	11	4	16	0	0									3	2	8	1	0	0
64	1	29.7	10	8	6	21	0	1	0	0	0	0	0	0	0	1	0		6	0	0	0
66	2	22.2	11	7	2	24	0	0									0		8	0	0	0
27	2	23.6	14	18	10	17	0	0									0	1	8.5	1	0	0
42	2		0	20	13	28	0	0									3		8	1	0	0
62	2	29.4	13	6	8	24	0	0									4		9.5	1	0	1
24	2	25.6	20	4	18	0	0	0									0		10	1	0	0
44	2	26.6	10	12	12	20	0	0									3	2	7.5	1	0	0
20	2	22.9	19	8	6	19	0	0									2		7.5	1	0	0
19	2	25.7	14	10	5	12	0	0									0		10	1	0	0
56	1	24.7	17	6	8	19	1	0									1	1	7	0	0	0
25	1	19.1	7	14	13	23	0	0									0	1	7.5	0	0	0
31	2	22.5	20	8	6	13	1	0									0	1	9.5	1	1	0
57	2	32.4	2	15	7	22	0	1	0	1	0	0	0	0	0		0	1	9	0	0	0
36	2	23.7	15	13	6	23	0	0									2	1	9	1	0	0
66	2	22.8	3	12	8	28	0	0									0		9.5	0	0	0
45	2	22	15	8	9	18	0	0									0		8	0	0	0
53	2	23.2	14	15	13	22	0	1	0	0	0	0	0	0	0	1	2		7	0	0	0
50	1	26.9	21	10	14	21	0	0									3	2	7.5	0	0	1
32	2	17.2	3	16	11	28	0	1	0	0	1	1	1	0	0		0		8	0	0	0
52	2	23.4	4	13	7	14	0	1	0	0	1	0	0	0	0		3		7	0	0	0
35	2	32	13	12	11	16	0	1	0	0	0	0	0	0	0	1	0		8.5	0	0	1
62	2	24.3	3	11	5	21	0	1	0	0	0	0	1	1	1		1		9.5	0	0	0
33	2	21.2	11	6	4	14	0	0									3		7	1	0	0
64	2	30.9	8	12	11	13	1	0									0		7	1	0	0
46	2	22.9	7	9	4	15	0	0									0		7	0	0	0
40	2	31.1	16	12	7	0	0	0									0		8	0	1	0
31	2	20.2	21	15	8	16	0	0									3		8	1	1	0
38	2	16.3	5	8	2	21	0	1	1	0	1	0	1	0	0		1	1	7	1	0	0
39	2	23.1	9	10	7	13	0	0									1		6	1	0	0
55	2	24.2	9	5	12	19	0	0									1		8	0	0	0
51	2	24	6	10	2	20	0	1	0	0	0	0	0	1	0		2		7	0	0	0
22	2	55.4	10	4	8	21	0	0									0		6	1	0	0
21	2	17.6	14	5	2	8	0	0									0		7.5	1	1	0
46	1	28.7	11	11	3	15	1	0									0		7.5	1	0	0
67	2	21.6	11	15	2	21	0	1	1	1	1	0	1	1	1		0		7.5	0	0	0
39	1	37	14	4	2	17	1	0									2		8	0	0	0
22	2	20.9	8	6	6	18	0	0									3		7.5	1	0	0
51	2	18.1	3	10	6	18	0	0									4	2	6	1	1	0
37	2	20.2	11	11	6	17	0	0									1	2	7	1	0	0
31	2	19.5	5	4	6	10	0	0									2		10	0	0	0
49	2	23.1	18	11	5	21	0	0									0		8.5	0	0	0
20	2	30.1	13	14	7	13	0	0									0		7	1	1	0
42	2	20.9	6	8	3	22	0	0									2		8	0	0	0
65	1	25.8	8	7	1	9	0	0									0	3	9	0	0	0
42	1	25.6	12	9	9	19	0	0									0		7	0	0	1
21	2	21.5	11	4	6	16	0	0									0		7	0	1	0
18	2	23.3	10	8	2	10	0	0									0		7	1	1	0
35	1	24.2	15	7	4	16	1	1	0	0	1	0	0	0	0		0	11	7	0	0	0
50	1	23.1	0	12	10	23	0	1	0	0	0	0	1	0	0		0	2	7.5	1	0	0
47	2	20.4	7	6	9	18	0	1	0	0	1	1	1	0	0		0		9	0	0	0
55	2	33.4	0	3	2	8	0	1	1	0	0	0	0	0	0		0		9	1	0	0
33	2	28.2	9	17	8	20	0	1	0	0	0	0	1	0	1		0		8	0	0	0
22	2	20.8	22	17	7	25	0	1	1	0	0	0	0	0	0		1		8	0	0	1
32	2	19.8	13	12	9	24	0	0									2	2	9.5	0	0	0
63	2	20.9	13	10	10	14	0	0									0		8	0	0	0
33	2	18.8	13	11	4	17	0	0									0	1	7.5	0	0	0
33	2	17.3	8	11	14	15	0	0									1	1	6.5	1	1	0
54	2	42.2	16	3	7	13	1	0									2		7	0	0	0
41	1	23.1	2	14	0	19	0	1	0	0	0	0	0	0	0	1	2	1	8	0	0	0
25	2	20.3	7	12	3	12	0	1	0	0	0	0	0	0	0	1	2		8.5	0	0	0
18	1	20.7	12	9	7	11	0	0									0		8	1	0	0
24	1	22.1	13	5	1	20	0	1	0	0	0	0	1	1	1		2	2	7	1	1	0
53	1	30.9	13	17	10	22	0	1	1	0	0	0	0	0	0		4	3	8	0	0	0
58	1	23	6	6	13	12	0	0									3	5	10	0	0	0
26	2	21.6	12	8	3	13	0	1	0	0	0	1	0	0	0		0		9	1	0	0
27	1	26.5	2	16	9	21	0	0									0		8	0	0	1
80	1	23.6	19	8	4	23	0	1	0	1	0	0	0	0	0		0		8	0	0	0
48	2	23.4	9	20	12	27	1	0									0	2	4	0	1	0
65	1	27.8	2	13	10	12	1	0									2		9	0	0	0
26	1	21.5	5	8	2	12	0	0									0	1	7.5	1	0	0
85	1	25.6	2	8	10	20	1	1	0	1	0	0	0	1	1		2	3	9	0	0	0
33	2	27.6	18	8	7	15	1	0									0		8	1	0	0
34	2	39.2	14	10	7	15	0	0									0		8	1	0	1
41	2	23.6	14	11	2	14	0	0									5		6	1	1	0
56	2	22	9	13	9	16	0	0									5		8	0	0	0
79	1	27.2	7	3	9	0	0	0									0		7.5	0	0	0
42	1	22.3	7	6	7	10	0	0									5	2	7	1	1	0
54	2	24.2	6	10	0	13	0	0									0		8.5	0	0	0
33	2	27.6	13	9	4	18	0	0									2		8	0	0	0
50	2	26.2	10	15	13	22	0	1	0	0	0	0	0	1	1		0		6	1	0	0
74	2	21.5	9	11	4	9	0	0									0		8	0	0	0
51	2	19.1	17	8	8	16	0	0									0	1	9	0	0	0
41	2	26	17	2	2	0	0	0									2	3	8	0	0	1
42	2	19.5	2	9	4	13	0	0									0		8.5	1	0	0
22	1	24.2	0	8	10	20	0	1	0	1	0	0	0	0	0		5		9	1	0	0
55	2	22	14	11	5	18	0	1	0	0	0	0	1	1	0		0	1	7	0	0	0
39	2	25.2	13	9	7	21	1	0									0		7.5	1	0	0
51	2	35.9	15	11	13	16	1	0									3		8	0	1	1
49	2	23.5	16	7	9	0	0	0									0		10.5	0	0	0
56	2	20.9	10	10	5	18	0	0									8		8	0	0	0
60	2	25	4	14	0	19	0	0									0		8	0	0	0
53	2	23.2	14	13	10	20	0	1	1	0	0	0	0	0	0		2		7	0	0	0
42	1	25.6	10	11	5	16	0	0									3		7	0	0	1
38	2	21.4	14	13	3	22	0	0									4	1	8.5	0	0	0
24	2	27.7	21	13	12	17	0	0									1		7	1	0	0
61	1	31.7	11	9	9	14	0	0									6		6	0	1	0
59	2	23.5	5	16	3	22	0	1	1	0	0	0	0	0	0		4	2	9	1	0	0
59	2	30.8	3	11	16	27	0	1	0	0	1	0	1	0	0		0		8.5	1	0	0
22	2	34.3	16	17	10	26	1	0									0		8	1	0	0
55	1	24.2	10	10	2	17	0	1	0	1	1	0	0	0	0		0		8.5	0	0	0
56	2	22	2	12	12	22	0	0									0		7.5	1	0	0
46	1	27	8	10	5	14	0	1	0	0	0	0	0	0	0	1	0	1	7.5	0	0	0
34	1	34.7	12	11	14	21	0	1	1	0	1	0	1	0	0		4		7.5	1	0	0
42	2	25	3	8	5	21	0	1	1	0	0	0	0	0	0		0		9	0	0	0
52	2	19.7	17	16	6	21	0	1	0	0	0	0	1	0	0		0		11	0	0	0
30	1	22.1	13	5	10	11	0	0									0		8.5	1	1	0
24	2	21.3	5	9	4	15	0	0									3	1	7.5	1	0	0
40	2	42.5	12	6	1	16	0	0									0		7	1	1	0
30	1	22.1	13	5	10	12	0	0									0		8.5	0	1	0
51	2	29.1	11	7	3	18	0	0									3		7	1	0	0
27	2	25.9	12	9	8	0	0	0									4		7.5	1	0	0
50	2	20.4	9	16	11	20	0	1	1	0	0	0	0	0	0		0		9	1	0	0
54	2	26.9	2	10	7	16	0	0									4		9.5	0	0	0
49	2	26.8	23	12	11	24	0	1	1	0	1	1	1	1	1		0		5.5	1	0	0
43	2	22.5	13	16	10	19	0	1	0	0	0	1	1	1	1		3		8	0	0	0
29	2	26.1	16	12	4	15	0	1	1	0	0	1	0	0	0		0		7	1	1	0
41	1	27.5	15	5	5	17	0	0									0	3	8	1	0	0
35	2	24.3	15	10	4	17	0	0									6	2	7.5	1	0	0
30	2	21.9	11	6	7	18	0	1	1	0	0	1	1	0	0		0		7.5	0	0	0
0	2	31.6	13	16	7	24	0	1	0	0	1	0	1	0	0		3		6	0	0	0
41	2	18.2	7	12	3	20	0	0									0		9.5	0	0	0
43	2	26.4	4	9	4	16	0	0									0		8	1	0	0
70	2	22	8	14	14	17	0	0									0		9	0	0	0
32	2	48.1	19	13	13	23	1	0									5		7	1	0	0
32	1	20.2	8	4	3	3	0	0									5	1	7	0	0	0
55	2	19.7	5	4	0	23	0	1	1	0	0	0	0	0	0		0		9	0	0	0
44	1	26.9	9	10	10	8	0	0									0	2	6	1	0	0
32	2	21.3	10	14	9	20	0	1	0	0	1	0	1	0	0		2		8	0	0	0
39	2	20.2	16	10	11	20	0	1	0	0	1	0	0	0	1		0		9	1	0	0
52	2	25.2	18	9	3	21	0	0									0		7.5	0	0	0
29	2	30.8	14	14	7	7	0	0									0		8.5	0	0	0
48	2	19.9	15	6	3	16	0	0									4	1	6.5	0	0	0
64	2	23	12	11	14	21	0	1	0	0	0	1	1	0	1		5		9	0	0	0
41	1	30.8	9	3	11	22	0	0									4		11	1	0	0
18	1		13	1	4	0	0	0									0		8	1	0	0
53	2	22.6	15	9	3	13	0	0									0	1	8	0	0	0
49	2	19.1	0	15	12	24	0	1	0	0	0	0	0	0	0	1	0		7	0	0	0
55	1	23.9	4	4	4	10	0	1	0	0	0	1	0	0	1		0		8	0	0	0
35	1	23.7	3	6	5	10	0	0									0		8.5	0	0	0
55	2	19.1	13	8	1	10	0	0									2		6.5	0	0	0
0	2	24	11	12	2	22	0	1	0	0	0	0	0	0	0	1	2		7	0	0	0
36	2	20	7	7	3	10	0	0									0		8	0	0	0
47	1	24.3	8	12	14	15	0	0									3		5.5	1	1	0
31	2	20.8	8	6	2	18	0	0									2		7.5	1	0	0
46	2	20.7	10	7	2	15	0	0									0	1	7	0	0	0
63	2	24.7	5	9	4	16	0	0									0		6.5	0	0	0
58	2	22.2	10	13	7	19	0	1	1	0	0	1	1	0	1		6	3	7	1	0	0
35	1	24.1	17	10	8	18	0	0									4	3	6	1	0	0
25	2	21.5	9	5	2	20	0	0									0		5.5	1	1	0
50	2	22.7	13	9	12	18	0	0									2		7.5	0	0	0
41	2	24.6	7	13	3	18	0	0									0		7	0	0	0
29	2	21.4	11	5	2	0	0	0									0		8	1	1	0
35	1	29.2	9	7	1	20	1	0									0		9	0	0	0
25	2	23.4	2	17	7	21	0	0									0	4	5.5	1	1	0
32	2	20.2	6	11	4	19	0	1	1	1	0	1	0	0	1		3	3	7	1	0	0
58	1	23.7	5	2	1	15	0	1	0	0	0	0	1	1	0		2		8.5	0	0	0
47	2	17.9	0	20	13	22	0	1	0	1	0	0	0	0	1		0		8.5	0	0	0
31	2	34.3	18	16	3	17	0	0									0	2	8.5	0	0	0
42	2	29.6	14	9	15	20	0	1	0	0	0	0	0	0	0	1	0		9.5	1	1	0
60	2	30.1	7	13	12	14	0	0									0		9	0	0	0
60	2	19.8	15	11	9	10	0	0									5		8.5	0	0	0
55	2	25.4	8	12	10	15	0	1	0	0	1	0	1	1	1		0		10	0	0	0
44	1	23.2	13	5	2	16	0	0									5		6.5	0	0	0
66	1	28.4	5	7	1	15	0	1	1	0	0	0	0	0	0		2	3	9	0	0	0
54	2	23	2	11	1	15	0	1	0	0	1	0	1	1	1		2		7	0	0	0
30	2	20.3	2	17	1	22	0	0									2	6	8	1	0	1
42	2	19.6	12	10	2	16	0	0									2		8	0	0	0
44	2	19.7	16	12	5	17	0	0									3	1	8	0	0	0
41	1	27.1	13	9	1	23	0	0									4		4	1	1	0
58	2	18.7	10	11	3	11	0	0									4	1	7	0	0	0
43	1	18.9	23	7	5	0	0	0									4		6	1	1	0
0	2	29.1	11	7	8	14	0	1	0	0	0	1	0	0	0		2		9	0	0	0
45	2	22.8	10	10	6	20	0	0									0		6	0	1	0
26	2	22.5	10	11	12	21	0	1	0	1	0	0	1	0	0		0		4.5	0	1	0
52	1	30.8	8	10	6	0	0	0									0	1	7.5	1	0	0
29	2	19.1	10	12	4	17	0	1	0	1	0	0	0	0	0		0	1	7	1	0	0
29	2	20	15	15	9	20	0	1	1	0	0	0	0	0	0		2		9	1	0	0
47	2	21.7	16	17	14	16	0	1	0	0	0	0	0	0	1		6		9	1	0	0
68	2	34.8	7	11	2	9	1	1	0	0	1	0	0	0	0		0		9.5	0	0	0
64	2	35.3	12	15	11	21	1	0									4		8	0	0	1
42	2	26.7	3	14	7	17	0	0									0		10	0	0	0
32	2	21.1	10	11	10	17	0	0									0		6.5	1	0	1
21	1		21	6	8	19	0	0									5		15	1	0	0
39	1	24	6	10	6	19	0	0									0		8	0	0	0
36	2	36.7	10	8	2	15	0	0									0		7.5	0	0	0
28	2	26.6	13	11	5	16	0	0									3		7.5	0	0	0
31	2	26.2	4	8	2	10	0	0									0		8	0	0	0
34	2	28.5	18	11	2	13	0	0									1		8	0	0	0
26	2	26.7	19	12	16	17	0	0									5		9	0	0	0
49	2	23.9	14	14	12	17	0	0									0		9	0	0	0
55	2	27.4	13	8	10	14	0	0									0	1	8.5	0	0	0
38	1	24.8	0	15	1	16	0	0									5		6	0	0	0
36	1	24.9	4	7	7	20	0	0									0		8	0	0	0
48	2	32.4	11	8	5	16	0	0									0		8	1	0	0
46	1	24.4	12	4	6	12	1	0									4		7.5	0	1	0
31	2	27.9	13	20	14	24	0	0									2		6.5	1	1	0
68	1	25.6	21	11	6	19	0	0									5	3	9	0	0	1
37	1	23.5	10	6	4	12	0	0									0		8.5	0	0	0
45	1	21.9	23	15	9	24	0	1	1	0	0	0	0	0	0		0	1	9	1	0	0
31	1	22.8	10	5	5	17	0	0									0	1	7	0	0	0
31	1	22.8	10	5	5	17	0	0									0	1	7	0	0	0
22	1	26.6	14	8	14	16	0	0									2		6	0	1	0
20	1	21.2	13	15	11	16	0	0									0		6	1	1	0
23	2	21	8	12	5	20	0	0									0		8	0	0	0
58	2	27.6	3	15	11	19	0	1	1	0	0	0	0	0	0		6	2	8.5	0	0	0
59	1	28.3	9	0	1	10	0	0									4	1	7.5	1	0	0
35	2	18.8	9	8	8	9	0	0									2		8	0	0	0
18	2	18.9	12	6	3	7	0	0									1		8	1	1	0
50	2	18	3	4	0	8	0	0									0		7	0	0	0
52	2	23.2	4	10	11	20	1	1	1	0	0	0	1	0	1		3		7.5	0	0	0
41	2	22.2	14	5	3	15	0	0									4					0
28	2		15	19	13	26	0	0									0		9	1	0	0
36	2	22.8	4	10	5	13	0	1	0	1	0	0	1	0	0		2		8	0	0	0
25	2	32.7	11	5	3	0	0	0									0		7	0	1	0
55	2	24.8	16	12	7	13	0	0									0		8	0	0	0
0	2	23.9	6	4	5	13	0	0									4		9	0	0	0
21	2	24.3	4	12	0	16	0	0									0		8	1	0	0
35	2	18.1	10	13	7	22	0	1	0	0	0	0	0	0	0	1	0		8	1	1	0
19	1	21.7	4	2	4	0	0	0									1		9	1	0	0
54	2	24.6	4	14	15	18	0	0									2		8	0	0	0
45	2	23.7	5	12	4	20	0	0									0		7	0	1	0
29	1		8	12	7	12	0	0									0	3	7	1	0	0
35	1	24.4	16	8	6	13	1	0									0	1	8	0	0	0
31	2	31.9	12	14	10	15	0	0									3	1	8	0	0	1
59	2	32.6	11	5	8	14	1	0									0		9	0	0	0
23	2	19.5	0	15	6	20	0	1	0	0	0	0	1	0	1		1		7	0	0	0
23	2	19.5	0	15	6	20	0	1	0	0	0	0	1	0	1		1		7	0	0	0
27	2	25.7	1	17	11	14	0	0									2		9	1	0	0
56	2	21.6	11	14	11	22	0	0									0	2	8	0	0	0
34	2	20.2	5	9	2	15	0	0									3	2	8.5	1	0	0
36	2	22.1	20	12	9	25	0	0									0		7.5	1	0	1
63	2	28.2	14	8	5	19	0	0									0		7	0	0	0
41	2	27.1	7	10	5	20	0	1	0	0	1	1	1	0	1		3		6	0	1	0
58	2	29.7	3	1	0	5	0	0									3		9	0	0	0
41	2	22	10	13	10	23	0	1	0	0	0	0	1	0	0		0		10	1	0	0
50	2	35.1	9	14	7	14	0	0									1	3	11	0	0	0
48	2	30.5	20	12	14	21	0	0									0		7	1	0	0
45	2	25	8	14	12	23	0	1	0	1	0	0	0	0	1		0		9	1	0	0
37	1	24.4	14	11	9	15	1	0									3	1	7	1	1	1
60	2	31.1	6	5	4	10	0	0									0		9	1	0	0
29	1	20.3	5	10	7	21	0	1	1	0	1	0	1	0	0		3	1	8	0	0	0
48	1	30.4	11	10	5	16	0	0									0	2	8	0	0	0
19	2	26.5	21	15	7	19	0	1	0	0	0	0	0	0	1		0		8	1	0	1
42	1	21.5	11	5	8	11	0	0									0	1	7.5	1	0	0
0	2	29.8	14	7	4	16	0	0									1		7.5	1	0	0
67	2	30.1	11	9	4	20	1	1	0	0	1	0	0	0	1		3		8.5	0	0	0
57	2	32.6	15	5	7	24	0	1	0	0	0	1	1	1	1		0		8.5	0	0	1
44	2	18.4	7	8	3	21	0	0									0		7.5	1	0	0
28	2	29.4	8	12	6	17	0	0									0		8	1	1	0
36	1	28.9	10	7	10	9	0	0									0		7.5	0	0	0
61	2	23.3	12	14	4	19	0	0									2	2	7.5	0	0	0
50	1	22.5	2	3	3	19	0	1	0	1	0	0	1	0	0		0		8	0	0	0
27	1	26.9	10	2	3	0	0	0									0		7.5	1	1	0
39	1	27.8	12	7	5	17	0	0									4	3	8.5	1	0	0
38	2	22.9	13	10	5	15	0	0									0		8	1	0	0
35	2	24	4	10	3	18	0	1	0	0	1	0	1	0	0		0		8	1	0	0
33	1	32.4	7	6	1	7	0	0									2		7.5	0	0	0
59	2	25.6	4	6	2	18	0	1	0	0	1	1	1	0	0		0		8	1	0	0
39	2	22.2	6	3	6	22	0	1	1	0	0	0	0	0	0		3	1	9	0	0	0
40	2	18.9	12	20	16	22	0	0									0	4	8	0	0	0
53	1	25.6	19	8	8	22	0	0									2	1	7	1	1	1
43	2	28.3	10	13	13	25	0	0									3		6	0	1	1
20	2	20.4	3	8	10	21	0	0									0		9	1	0	0
20	2	20.4	3	8	10	21	0	0									0		9	1	0	0
57	2	26	5	8	10	23	0	1	0	0	0	0	0	0	0	1	7		8	1	0	0
48	2	22.7	7	14	8	19	0	0									0		7	1	0	0
40	2	19.9	13	10	9	21	0	1	0	0	0	0	0	0	0	1	3		10	0	0	0
35	2	18.1	7	8	3	19	0	1	0	0	0	1	0	0	0		5		8	0	0	0
36	2	21.3	17	4	4	15	0	0									4	1	7	0	1	1
45	2	19.1	14	13	9	17	0	0									1	1	6.5	0	0	0
36	2	19	15	14	6	14	0	1	0	0	0	0	0	0	1		0		9	0	0	0
26	1	26.3	13	12	8	14	0	0									3	1	8.5	1	0	0
24	2	28.2	2	14	5	18	0	0									0		7	1	0	0
25	1	28.4	7	8	8	19	0	0									4		4	1	1	0
58	2	26.2	9	18	11	21	1	0									3		8	1	0	0
47	2	23	10	10	10	18	0	1	0	0	0	0	0	1	0		3		7	1	0	0
24	2	28.2	2	14	5	18	0	0									0		7	1	0	0
63	2	22.2	12	8	3	19	0	1	0	1	1	1	1	1	0		0	1	9	0	0	1
62	1	23.2	2	6	6	11	0	0									0		8	0	0	0
44	2	19	8	4	10	18	0	0									2		8.5	1	0	0
29	2	19.4	12	9	5	12	0	0									0		9.5	0	0	0
54	2	29.8	3	15	16	21	1	1	1	0	0	0	0	0	0		0		8	1	0	0
55	2	27.5	12	2	1	15	0	0									0		8	0	0	0
41	1	26.8	10	10	0	19	1	0									5	6	8	0	0	0
19	2	19.2	17	6	6	21	0	0									0		6.5	1	1	0
53	2	19.2	14	9	11	18	0	1	1	0	0	0	0	0	1		0		11	0	0	0
25	2	23.8	9	17	11	17	0	0									0		7.5	1	0	0
49	2	23.1	12	5	11	12	0	0									0		9	0	0	0
40	2	23.2	4	1	0	6	0	0									3	1	7	0	0	0
63	2	22.8	21	6	13	17	0	0									10	1	5.5	1	1	1
40	2	25	17	5	3	17	0	0									0		8	0	0	1
19	2	18.4	9	7	5	15	0	0									0		9	1	0	0
45	1	23.9	3	7	6	14	0	0									0		7	0	0	0
20	1	23.1	7	4	2	0	0	0									1		6.5	1	1	0
45	1	20.3	1	8	2	21	0	0									1		9	0	0	0
41	2		3	17	11	20	0	0									0		9	0	0	0
39	2	28.1	18	7	13	11	0	0									4		7.5	1	0	1
60	2	22.8	0	13	7	18	0	1	1	0	0	1	0	0	0		4		7.5	0	0	0
20	2	21.6	4	9	6	16	0	0									5		7.5	1	0	1
51	2	21.8	10	8	2	16	0	0									0		9	0	0	0
36	1	25.8	10	11	5	3	0	0									2		8	0	0	0
54	1	30.7	10	3	1	8	0	0									0		6	1	0	0
49	2	23.9	2	10	5	13	0	0									2		8.5	0	0	0
42	2	20.6	7	12	1	19	0	0									4		7.5	0	0	1
0	2	24.2	10	10	6	19	0	1	0	0	1	0	1	1	1		0		7	0	0	0
42	1	24.2	11	19	4	17	0	0									2	2	9	1	0	1
48	2	31	17	10	11	18	0	0									0		7.5	1	0	0
21	2	24.9	4	17	7	15	0	0									0		10	1	0	0
50	2	22	8	9	10	20	0	0									4	1	6.5	0	0	0
38	2	20.8	11	7	2	13	0	0									2	1	7.5	0	0	0
64	2	27.3	11	8	9	16	0	0									0		9	0	1	0
69	2	24.3	10	6	10	23	0	0									0		9	0	0	0
46	1	26.6	14	18	5	18	0	1	0	1	0	0	0	1	1		0	3	8	1	0	0
27	2	20.2	6	10	7	24	0	1	0	0	0	0	1	0	1		0		9	0	0	0
24	2	17.1	8	10	4	16	0	0									0		5	0	0	0
69	1	31.1	6	9	11	18	0	0									0		7	0	0	0
0	2	29	4	8	5	21	0	0									2		8	0	0	0
21	2	20.2	9	9	6	19	0	0									0		8	1	0	0
26	2	20.7	15	6	5	0	0	0									0		8	0	0	0
34	1	27.2	13	7	6	15	0	0									4		9	0	0	0
38	1	22.5	5	8	4	15	0	0									0		9	0	0	0
49	2	22	6	7	5	12	0	0									0		8	0	0	0
55	2	20.9	8	10	6	21	0	1	1	0	0	1	0	0	0		0		6.5	0	0	0
25	2	35.2	0	7	12	21	0	0									0		10.5	1	0	0
55	1	26.2	9	10	7	20	0	0									2		8.5	0	0	0
35	2	19.6	9	14	4	14	0	0									3		7	1	1	0
29	2	23.4	2	7	5	22	0	1	0	0	0	0	1	0	0		6		8	1	0	0
33	2	22.3	3	14	7	16	0	0									0	1	7	1	1	1
52	2	19.9	9	8	3	16	0	1	0	0	0	1	0	0	0		0		6	1	0	0
25	2	19.9	16	15	6	21	0	0									0		7	0	1	0
26	2	23	4	3	1	24	0	0									0		5	1	1	0
50	2	23.2	10	12	7	21	0	1	1	0	0	0	0	1	1		0		7.5	0	0	0
64	2	23.3	10	5	3	13	0	0									0		8.5	0	0	0
39	2	22	7	3	1	0	0	0									2	2	7.5	1	0	0
45	2	19.1	3	13	9	19	0	1	1	1	0	1	0	0	0		3	2	8.5	0	0	0
53	1	33.9	19	14	12	25	1	1	0	1	0	0	0	0	0		0		9	0	0	0
41	1	24.8	4	6	1	17	0	1	0	0	0	1	0	0	1		11	2	8.5	1	0	0
35	2	26.3	10	5	2	14	0	0									0	1	8	0	0	0
48	2	20.2	16	6	3	16	0	0									4		8	0	0	0
60	2	27.1	7	7	6	15	0	0									6	2	7	0	0	0
30	2	19.3	3	13	3	19	0	0									0		9	0	0	0
47	2	23.1	22	14	9	22	0	0									3		8	1	0	1
21	2	19.1	8	3	9	16	0	0									0		8	1	0	0
39	2	22.3	19	10	8	18	0	0									0		8	0	0	0
49	1	21.3	14	15	9	22	1	0									5	4	5.5	1	1	0
50	2	21.4	10	7	7	13	0	0									0		8	0	0	0
59	1	30.7	16	9	9	0	0	1	0	1	0	0	0	0	0		0		9	0	0	0
79	1	28.4	18	5	6	11	1	1	0	0	0	0	0	0	0	1	0		8.5	0	0	1
46	1	26.6	4	11	16	21	0	0									6		5.5	0	1	1
62	1	26.8	2	9	6	17	0	0									0		9	0	0	0
37	2	23.3	13	17	17	19	0	1	0	0	0	0	0	0	0	1	0		8	0	0	0
61	2	30.5	12	9	4	16	0	0									0	1	8.5	0	0	1
54	2	21.9	13	6	6	18	0	0									3		8.5	1	0	0
34	2	24.3	17	9	7	12	0	0									2		7	1	1	0
33	2	21.2	11	10	8	20	0	1	0	1	0	0	0	0	0		4		8	0	0	0
56	2	36.1	9	4	1	22	0	0									0		8	0	0	0
42	2	21.3	4	10	5	23	0	0									0		8	0	0	0
62	2	21.1	3	10	3	17	0	0									0	2	7.5	0	0	0
66	2	27.3	7	9	13	23	0	1	1	0	0	0	0	0	0		5	5	6.5	1	0	0
41	2	19.1	15	6	13	18	0	0									0		6	0	1	1
44	2	21.2	9	17	5	20	0	0									0		7	0	0	0
46	1	36.2	16	11	8	12	0	0									2		8.5	0	0	0
35	2	20.6	19	7	5	24	0	0									2		10	1	0	0
27	2	27.9	5	8	12	16	0	0									0		7.5	0	0	0
64	2	20.1	13	11	1	10	0	1	0	0	0	0	0	1	0		0		7	1	0	0
30	1	21.9	4	10	7	14	0	0									0	1	7.5	1	0	1
38	2	23	11	9	5	17	0	0									2		4.5	1	1	0
45	2	24.7	14	9	8	16	0	0									3		6.5	1	0	1
35	2	21.7	17	10	7	16	0	0									0		8	0	0	0
74	2	20.5	4	11	13	16	0	0									0		8	0	0	0
32	2	20.3	13	7	1	16	0	0									1	1	6	0	0	0
31	1	23	9	7	9	21	0	0									0	2	7	0	0	0
26	1	21.5	9	13	2	13	0	0									0		8.5	1	0	0
65	1	26	19	9	3	17	0	0									0		6	0	1	0
31	2	20.2	8	14	2	15	0	1	1	1	0	0	0	0	0		0		8	0	0	0
18	2	19.9	12	9	3	21	0	1	0	0	0	0	0	0	0	1	1		8	1	0	0
19	2	21.8	17	10	6	17	0	0									0		7	1	1	0
62	2	23.6	6	8	3	23	0	0									2		9.5	0	0	0
19	1	23.7	6	11	11	23	0	1	0	1	0	0	0	0	1		1		8	0	0	0
44	1	32.5	20	9	11	12	1	0									0	3	8.5	0	0	0
49	2	22	9	4	0	15	0	0									3		7	0	0	0
32	1	26.9	12	7	7	16	0	0									0	1	8.5	1	0	0
46	1	28.7	10	12	3	18	0	0									3		7	0	0	0
40	2	26.9	6	18	8	22	0	0									4		7	1	1	0
29	2	26.3	7	4	1	0	0	0									0		8.5	0	0	0
55	2	25.1	17	9	8	19	0	0									0		7.5	0	0	0
37	2	27.5	10	13	7	15	0	0									2		8	0	0	0
22	2	20.4	15	4	5	22	0	1	1	0	0	1	0	0	1		1		3.5	0	1	0
47	2	23.8	12	11	11	20	0	0									0		7.5	0	0	0
45	2	20.1	6	6	12	22	0	0									0		5	0	1	0
35	2	27.2	21	7	7	20	0	0									0		7	1	1	0
25	2	27.1	16	15	10	16	0	0									2		9	0	0	0
59	2	21.9	3	7	3	19	0	1	1	1	0	0	0	0	1		0	1	8.5	0	0	0
45	2	22.2	18	11	6	13	0	0									4	1	8	1	0	0
34	1	19.4	10	18	12	0	0	0									6	8	6	1	1	0
59	2	24.3	12	8	1	19	0	0									1		8	0	0	0
29	2	19.1	17	14	14	20	0	1	0	0	1	0	0	0	0		0		7.5	1	0	1
36	2	30.1	4	12	9	17	0	0									0	1	9	0	1	0
38	2	32.3	4	14	7	16	0	0									0		7.5	1	0	0
38	2	22	14	6	3	15	0	0									3		8	0	0	0
59	1	29.9	12	9	2	6	0	0									5		7	1	0	0
32	2	20.4	6	6	2	15	0	1	0	0	0	0	1	0	0		2		8.5	0	0	0
36	2	22.5	24	13	14	25	1	0									5	5	5.5	1	1	0
18	2	21.2	7	9	3	17	0	0									1		9	1	0	0
39	1	21.9	14	9	9	14	0	0									3		6.5	1	0	0
44	1	25.5	6	16	15	20	0	0									3		8.5	1	0	0
32	2	23.7	10	15	9	15	0	0									1		7.5	0	0	1
33	2	23.1	6	7	6	17	0	0									0		9.5	0	0	0
56	2	23.1	3	13	13	25	0	1	0	0	0	0	0	0	0	1	0		10	0	0	0
45	2	35.2	14	14	12	18	0	0									3		8	1	0	1
30	2	22.9	1	11	15	25	0	0									0		5	1	1	1
53	2	26.3	4	6	4	17	0	1	0	0	1	0	1	0	1		2	1	8.5	1	0	0
28	2	16.6	9	10	8	14	0	0									0		8.5	1	0	0
27	2	24.6	12	4	3	19	0	1	0	1	1	1	1	0	0		0		8	1	1	0
25	2	20.7	10	7	10	10	0	0									11	1	8	1	0	0
32	1	20.1	10	8	5	16	0	0									0		8	1	0	0
26	1	30.7	6	2	0	0	0	0									10		7	1	0	0
30	2	22.9	8	11	10	19	0	0									0		8	0	0	0
75	2	24.6	15	6	3	16	0	0									0		9.5	0	0	0
28	2	20.2	3	10	5	20	0	1	0	0	0	1	0	0	1		3	2	9	1	0	0
30	2	29	11	7	3	19	0	0									0		9	0	0	0
31	2	18.2	4	11	8	15	0	0									0		8	0	1	0
29	2	20.9	10	8	12	19	0	1	0	0	0	1	0	0	0		0		10	0	0	0
32	1	23	3	5	6	18	0	1	0	0	0	0	1	0	0		2		8	0	0	0
51	2	23.1	12	11	4	14	0	0									0		8	0	0	0
35	1	22	10	6	4	11	0	0									11		7.5	0	0	0
37	2	25.2	11	15	8	15	0	0									3		7.5	1	0	0
22	2	24.7	21	0	3	15	0	0									1		13	0	0	0
58	2	27	14	5	5	18	0	0									0	1	6	1	0	0
0	2	20.3	16	9	6	18	0	1	0	0	1	1	1	0	1		0		8.5	0	0	0
52	2	18.8	9	15	4	20	0	1	0	0	1	0	1	0	1		2		7	1	0	0
31	2	23.1	13	7	3	11	0	0									0		8	1	0	0
26	1	23.4	4	9	7	0	0	0									3	3	8.5	1	0	0
26	2	23.4	1	15	15	26	0	1	0	1	0	0	0	0	1		0		6.5	1	0	1
53	1	29.4	12	9	3	0	0	0									0		5.5	1	0	1
54	2	29.4	14	12	1	18	0	0									2		8	0	0	0
53	2	23.3	7	9	4	18	0	0									3	1	7.5	1	0	0
41	2	20.5	6	5	5	0	0	0									0		9.5	0	0	0
25	2	24.5	8	11	4	10	0	0									0		9	1	0	0
25	2	34.2	14	10	2	20	0	0									2		7	1	1	1
21	2	33.9	9	11	11	20	0	0									3		10	1	0	0
21	1	19.7	10	7	10	11	0	0									0		5	1	1	0
61	1	29.6	16	9	6	20	1	0									1		8.5	1	0	1
49	2	26.7	8	12	3	4	0	0									0		8	0	0	0
53	2	18.3	7	11	7	16	0	0									0		8	0	0	0
31	2	23.4	14	9	5	11	0	0									0		9	0	0	0
26	2	21.3	11	10	12	19	0	0									2		9	0	1	0
57	2	22.2	8	7	1	2	0	0									4		8	1	0	0
0	1	17.4	11	14	3	18	0	0									0		7	0	0	0
31	1	27.8	5	6	3	22	0	0									5		7.5	1	0	1
24	1	23.7	6	12	7	13	0	0									0		12	0	0	0
48	2	26.4	15	7	8	15	0	0									0		8	0	0	0
25	2	20.8	11	12	3	17	0	0									1	1	8.5	1	0	0
26	2	21.3	9	16	8	20	0	0									1		9	1	0	0
38	1	24.5	14	11	9	11	1	0									1	1	8	1	0	0
32	2	20.2	15	10	6	14	0	0									4	2	8.5	1	0	0
38	2	23	13	9	6	14	0	0									1	1	9	0	0	0
60	2	23.9	12	6	1	11	0	0									2	1	8.5	0	0	0
20	2	19.5	18	14	7	19	0	1	0	0	1	0	1	0	0		0		9	1	1	0
45	2	39.9	10	12	2	22	0	0									1		10.5	1	0	0
41	2	21.5	7	13	4	8	0	0									0		7.5	1	0	0
39	2	29.8	12	10	2	11	1	0									6	1	8.5	1	0	0
56	2	23.4	13	11	6	15	0	0									3	1	8	0	0	0
33	1	23.6	6	6	1	0	0	0									3	3	6.5	1	0	0
46	2	22.6	8	10	7	16	0	0									3		9.5	1	0	0
43	1	25.9	2	13	7	23	0	0									0		8	0	0	0
26	2	30.5	15	11	11	17	0	1	0	0	0	0	0	0	0	1	0		9	1	1	0
49	2	29.1	11	7	6	17	0	0									0		5	0	1	0
0	1	23.1	2	20	12	26	0	1	0	0	1	0	1	1	0		0		8	1	0	0
55	2	27.2	8	12	10	13	0	0									2	3	8.5	0	0	0
45	2	23.7	5	10	3	9	0	0									0	1	8	1	0	0
25	2	18.9	4	11	7	12	0	0									0		9	0	0	0
25	2	18.9	4	11	7	12	0	0									0		9	0	0	0
20	1	19.5	6	15	10	14	0	0									0		6.5	1	1	0
20	1	19.5	6	15	10	14	0	0									0		6.5	1	1	0
64	2	18.6	15	7	2	22	0	1	1	0	1	0	0	0	0		0		9.5	0	0	0
38	2	24.8	18	12	4	22	0	0									4		6	0	1	0
51	2	26.7	18	14	13	13	0	0									0	2	10	0	0	1
41	1	24.1	16	4	3	13	0	0									0		7.5	0	0	0
20	2	27.5	10	16	9	20	0	0									0		6	1	0	0
42	2	22.9	11	14	5	0	0	0									3		8	0	0	0
54	2	30.5	5	3	0	12	0	1	0	0	0	0	0	1	1		0		6	1	1	0
0	1	23.3	2	12	7	18	0	0									0		7.5	1	0	0
64	2	33.1	9	5	5	12	0	0									0		7.5	0	0	1
23	2	22.3	4	14	1	17	0	1	0	0	0	0	1	0	0		2		9	0	0	0
70	2	27.7	3	6	7	16	0	1	1	0	0	0	0	0	1		0		10.5	0	0	0
59	2	26.7	7	5	0	6	0	0									6		7.5	1	0	0
55	2	25	8	7	10	15	0	0									0		8	0	0	0
40	2	23.1	5	9	2	16	0	1	0	0	1	0	1	0	1		3		7	1	0	0
48	2	28	13	12	8	20	1	0									0		6.5	1	0	0
64	1	26.3	9	7	3	15	0	0									0		9	0	0	0
32	1	25.4	14	17	10	16	0	0									3		7	0	0	0
31	1	21.7	9	9	1	14	1	0									0		8	1	0	0
28	2	21.7	10	6	3	6	0	0									0		9	1	0	0
45	2	20	7	9	9	23	0	1	0	1	0	0	0	0	0		0		8.5	0	0	0
41	2	26.6	10	14	12	19	0	1	0	0	0	0	1	0	1		0		10	1	0	0
0	2	26.3	4	15	10	19	1	1	0	0	1	0	0	0	0		0		9	0	0	0
56	2	32.2	5	6	4	13	0	1	0	0	1	0	1	0	0		2		8	0	0	0
47	2	24.6	8	11	4	16	0	0									0		9	1	0	0
33	2	22.7	10	7	4	13	0	0									1		8.5	0	0	0
20	2	23.6	7	15	9	14	0	1	0	0	1	0	0	0	0		0		11.5	1	0	0
36	2	23.2	7	11	5	17	0	1	1	0	0	0	1	0	0		0		8.5	1	0	0
36	2	26	14	9	8	18	0	1	0	0	1	0	1	0	1		2		8	0	0	0
36	2	26	14	9	8	18	0	1	0	0	1	0	1	0	1		2		8	0	0	0
63	2	27.9	11	6	3	16	0	0									0	1	9.5	0	0	0
69	2	28.3	2	5	2	12	0	1	0	0	0	0	1	0	0		5		9.5	0	0	0
34	2	20	14	14	7	17	0	0									6		8	0	0	0
67	2	19.9	8	10	11	22	0	1	0	0	0	0	1	1	1		0		10	0	0	0
30	2	19.5	7	13	6	15	0	0									0		9	0	0	0
37	2	19.6	10	20	17	28	0	1	0	1	0	0	0	0	0		2	1	9	0	0	0
42	2	19.8	7	11	7	20	0	0									2		9	0	0	0
42	1	26	9	5	2	14	0	0									0		9.5	1	0	0
26	1	29	3	10	6	22	0	0									2		8	1	0	0
47	2	25	5	14	9	22	0	0									0		9.5	0	0	0
31	2	26.1	9	11	13	18	0	0									0		8	0	1	0
29	2	35.9	13	6	4	0	0	0									0	1	8	1	0	0
35	2	20	10	14	14	19	0	1	0	1	0	1	1	0	1		2		10	0	0	0
68	2	22.7	10	6	1	15	0	1	0	0	1	1	1	0	0		0		9	0	0	0
57	1	24.1	7	3	7	13	0	0									5	3	8.5	0	0	0
41	1	26.3	11	14	14	24	0	0									5	1	7	0	0	0
31	2	19.7	8	5	8	10	0	1	1	0	0	0	0	0	0		2		9	0	0	0
37	2	18.3	2	8	4	15	0	0									0		8.5	0	0	0
55	2	48.2	1	7	5	10	0	1	0	0	1	1	0	0	1		2		9	1	0	0
32	2	20.1	3	16	13	27	0	1	0	0	0	0	0	1	1		0		11	0	0	0
37	1	20.5	13	8	2	16	0	1	0	0	0	0	0	1	0		3	2	7.5	1	0	0
65	2	23.3	9	6	8	19	0	0									0		10	0	0	0
39	2	21.8	5	9	13	23	0	0									0		8	0	0	0
51	2	36.6	19	9	5	17	0	0									4		5.5	1	1	0
39	2	21	10	10	8	12	0	0									0		11	0	0	0
42	2	24.2	10	7	5	19	0	1	0	0	0	1	1	0	0		0		8	0	0	0
24	2	19.6	7	10	5	17	0	0									2		6	1	0	0
39	1	24.1	7	14	8	17	0	0									0		9	0	0	0
24	2	19.8	2	14	3	0	1	0									1		8	1	0	0
19	2	19.5	9	7	1	9	0	0									0		8	1	1	0
29	2	19.4	4	12	3	21	0	1	0	0	0	0	1	0	1		0		8.5	0	0	0
36	2	22.2	9	15	9	16	0	0									5		9	1	0	0
58	1	18.5	0	8	4	18	0	0									2		11	0	0	0
50	2	26.3	17	2	4	0	0	0									1		9.5	0	0	1
30	2	24.5	7	4	0	6	0	0									0	1	9	0	0	0
24	2	16.5	3	14	6	21	0	0									0		8	1	0	0
48	2	24.9	10	13	12	23	0	1	0	0	1	0	0	1	1		3		8	1	0	0
0	2	23.3	10	11	3	17	0	0									5	1	8	0	0	0
22	2	23.8	8	5	3	13	0	1	0	0	0	0	1	0	1		1		7.5	1	0	0
22	2	19.4	11	6	5	11	0	0									0		8	1	0	0
58	2	26.8	6	6	7	22	0	1	0	0	0	0	0	0	1		0		7	1	0	0
32	2	26.6	11	12	5	18	0	0									3	1	9	0	0	0
46	2	21.5	12	3	2	18	0	0									2		6.5	0	1	0
29	2	18.6	9	7	12	24	0	0									0		7.5	1	0	0
19	1	22.9	1	6	5	19	0	0									2		6	0	0	0
56	1	28.3	16	4	9	0	0	0									3	1	7	1	0	0
52	2	32.5	16	8	2	20	1	0									0		7	1	1	1
41	2	20.6	4	6	4	10	0	0									0		8	0	0	0
48	2	21.8	4	4	1	23	0	0									0		7	0	0	0
35	1	18.9	1	7	10	22	0	0									0		9	1	0	0
26	1	22.9	12	5	5	20	0	0									0		8.5	1	0	0
32	1	23.1	3	10	5	19	0	1	0	0	0	1	1	0	1		2	4	10	0	0	0
40	2	28	12	5	3	20	0	0									0	3	7.5	1	0	1
0	2	23	11	10	5	20	1	0									0		8.5	1	0	1
42	2	19.4	9	10	15	19	0	0									2		9	1	0	0
45	2	23.3	7	12	9	21	0	0									3		8	0	0	0
43	2	22.9	3	6	4	21	0	0									0	2	7	0	0	0
43	2	22.9	3	6	4	21	0	0									0	2	7	0	0	0
55	2	19.8	1	13	2	18	0	1	0	0	0	0	0	1	1		2		9	0	0	0
44	2	21.6	4	7	9	17	0	1	0	0	0	0	0	0	1		0		8	0	0	0
67	2	30.1	11	11	6	23	1	0									2		8	0	0	0
55	2	19.8	1	13	2	18	0	1	0	0	0	0	0	1	1		2		9	0	0	0
35	2	18.2	13	15	3	17	0	0									0		7	1	0	0
53	2	30.1	8	11	3	22	1	1	0	0	1	1	1	1	1		0		9	0	0	0
48	1	23.1	9	9	2	17	0	0									4		6.5	1	0	0
47	2	26.7	6	19	5	18	0	0									4		6.5	1	0	0
45	2	20.3	17	6	1	16	0	1	0	0	0	1	0	0	0		0		7.5	1	0	0
45	2	20.3	17	6	1	16	0	1	0	0	0	1	0	0	0		0		7.5	1	0	0
55	2	18.7	11	8	2	12	0	1	0	0	1	1	1	1	1		0		6	1	0	0
44	2	25.1	6	15	9	25	0	1	0	1	1	0	1	1	1		3		7.5	1	0	0
50	2	21.5	13	6	2	18	0	0									0		7.5	0	0	0
59	2	22.7	1	4	5	19	0	0									0		10	0	0	0
54	1	21.7	9	11	8	15	0	0									0		8	0	0	0
67	2	19.1	12	7	5	19	0	0									3	2	7	0	0	0
22	2	20.3	14	8	1	15	0	1	0	0	0	0	0	1	0		2		7.5	1	0	0
40	2	27.1	7	13	10	19	0	0									0		6.5	1	1	0
55	2	24.6	16	5	3	21	0	0									0		8.5	1	0	0
49	2	24.8	11	5	3	17	1	0									1		7	1	0	0
38	2	25.1	18	16	9	15	0	0									0		7.5	0	0	0
63	2	40.8	22	5	2	24	0	1	0	0	0	0	0	0	0	1	1		7.5	0	0	0
49	2	24.8	19	5	9	15	0	0									0		8.5	0	1	1
46	1	25.8	13	10	8	10	0	0									5	1	7.5	1	0	0
54	2	21.8	3	16	11	24	0	1	1	0	1	1	1	0	1		0		10	0	0	0
50	2	18.7	17	10	8	27	0	1	1	0	0	0	0	0	0		4		9	0	0	0
53	2	22.4	9	5	4	15	0	1	0	1	1	0	1	0	0		0		7.5	0	0	0
26	1	23.4	2	5	0	16	0	0									0		9	0	0	0
62	1	26.2	11	11	9	17	0	0									0		8	0	0	0
59	2	17.9	12	9	0	22	0	0									0		7.5	0	0	0
42	2	21.5	8	9	4	11	0	0									0		8.5	0	0	0
45	2	22.9	5	12	4	26	0	1	0	0	1	0	1	0	0		0		9	0	0	0
48	2	26.4	12	7	2	18	0	0									0	1	9	0	0	0
34	2	18.9	5	8	0	21	0	1	1	1	0	0	1	1	1		3		9	0	0	0
35	2	20.2	10	20	16	13	0	0									0		9.5	0	0	0
36	2	24.7	12	8	4	26	0	0									6		10.5	1	0	1
43	2	22.6	12	8	4	21	0	0									1		8.5	0	0	0
66	2	29	2	7	4	20	0	1	1	0	0	1	0	1	1		0		7	0	0	0
20	2	27.8	15	11	2	17	0	1	0	0	0	0	0	0	0	1	2		7	1	1	0
55	2	25.3	10	11	8	22	0	1	0	0	1	1	1	0	0		0		8	1	0	0
44	2	20	14	9	3	13	0	1	0	0	0	0	1	0	0		3		7	0	0	0
35	1	24.7	9	7	6	24	0	1	0	1	0	1	1	1	0		1	1	9.5	0	0	0
56	2	22.9	5	13	10	16	0	1	0	0	0	0	0	1	1		0		8	0	0	0
22	2	23.7	23	11	5	19	0	0									0		9	0	0	0
38	2	26.4	5	17	13	28	0	0									0		13.5	0	0	1
54	2	30.1	20	12	15	18	0	0									0		10	0	0	1
35	2	19.9	8	9	9	16	0	0									1		9	1	0	0
47	2	21.7	4	7	5	19	0	1	0	0	0	0	0	1	0		3		9.5	0	0	0
69	2	23.1	1	17	14	26	0	1	0	1	0	0	0	0	1		0		10	0	0	0
48	2	20.1	7	17	6	22	0	1	0	1	0	0	0	0	0		0		7	0	0	0
68	2	34.8	14	10	10	19	0	0									5		6	0	1	0
32	2	22.7	16	6	3	10	0	0									0		8	0	0	0
58	2	22.7	8	7	3	21	0	0									0		8.5	0	0	0
32	2	26.1	8	7	8	15	0	0									0		8.5	0	0	1
63	2	22.7	9	15	6	20	0	0									0		9	1	0	0
0	2	24.5	3	11	5	17	0	1	0	0	0	0	0	1	1		0	1	9	0	0	0
47	1	32.1	1	5	9	0	0	0									2	2	7	1	1	0
43	2	25.3	12	11	8	18	0	0									3		10	1	0	0
39	1	24.2	10	7	9	8	0	0									5	1	8	0	0	0
27	2	32	10	5	6	19	0	1	0	0	0	0	0	0	0	1	0		8	1	0	0
46	2	23.2	15	9	12	15	0	0									1		10	0	0	0
58	1	30.4	16	8	6	14	1	0									5	3	8	0	0	0
47	2	23.3	9	13	5	15	0	0									5		8.5	0	0	0
34	2	21.5	10	6	4	8	0	0									0	1	8	0	0	0
56	2	22.2	17	11	10	23	0	0									0		7.5	0	0	1
20	1	21.4	17	17	7	16	0	0									0		8.5	1	0	0
43	2	29.8	9	9	8	19	0	1	0	0	0	0	0	0	0	1	3		8	1	1	0
44	2		15	14	5	15	0	0									0		4	0	1	1
47	2	35.2	8	13	9	19	0	0									2		6	1	1	0
68	2	19.5	8	11	8	21	0	1	0	0	0	0	0	0	0	1	4		8	0	0	0
72	2	20.3	6	5	6	22	0	1	0	0	0	0	0	1	1		0	1	6.5	0	0	0
58	2	20	2	6	6	14	0	0									2		6	0	0	1
0	2	21.9	9	11	9	13	0	0									0		7.5	1	0	0
61	1	17.6	13	18	14	23	1	1	1	0	0	0	0	0	1		0	1	9	0	0	0
0	2	20.2	16	13	3	16	0	0									4	1	9	1	0	0
45	2	21.8	13	17	3	19	0	0									5		8.5	0	0	0
32	2	20.2	16	15	3	16	0	0									4	1	9	1	0	0
24	1	26.9	15	14	14	21	0	0									5		10.5	1	0	0
72	2	23.4	3	4	6	11	0	0									0	2	9	0	0	0
32	1	21.4	5	14	8	17	0	0									2	1	7	0	0	0
0	2	19.2	17	6	3	22	0	0									2		6	1	1	0
69	1	33	8	6	6	21	1	1	0	0	1	0	1	0	0		0		5.5	0	0	0
28	1	25.4	17	15	12	20	0	0									0		7	1	1	0
43	2	25.2	3	10	8	17	0	1	0	0	0	0	0	1	1		0	2	8	0	0	0
37	2	33	19	11	9	17	0	0									0		7	0	0	1
49	2	21.8	13	13	8	17	0	1	0	0	0	0	0	0	0	1	2		8.5	1	0	0
39	1	22.7	11	7	3	20	0	0									0		9	0	0	0
41	2	35.6	17	13	16	18	1	0									4		8	1	0	0
35	2	22.5	20	10	11	13	0	0									3	1	8	0	0	0
27	2	20.4	13	6	2	10	0	0									0		7.5	1	0	1
52	2	22.5	2	14	4	24	0	0									0		4	1	1	0
44	2	24.2	3	7	4	19	0	0									2		8.5	1	0	0
56	2	24.4	15	12	7	20	0	1	1	0	0	0	0	0	1		0		6.5	0	0	0
36	2	18.4	15	10	10	16	0	0									0		7	0	0	0
52	1	19.5	0	15	13	28	0	0									0		12	0	0	0
18	2	16.8	4	8	3	18	0	1	0	0	1	0	1	0	0		0		9.5	1	0	0
26	2	19.1	12	4	2	23	0	0									0		7.5	0	0	0
28	1	19.5	9	4	6	19	0	1	0	0	1	0	0	0	1		3	1	8.5	0	0	0
37	2	22.8	19	6	3	24	0	1	0	0	1	0	0	0	0		0		6.5	0	0	0
35	2	22.2	15	7	13	28	0	0									0		6.5	1	1	1
37	2	23.5	9	9	5	17	0	0									0		8.5	0	0	0
20	1	24.7	20	10	3	13	0	0									1	2	9	1	0	0
92	2		24	19	21	28	1	1	1	1	1	1	1	1	1		11	11	8.5	0	1	1
44	2	23	9	13	8	23	0	0									0		7.5	1	0	0
33	2	24.8	10	8	7	15	0	0									0		7.5	0	0	0
40	2	24.1	13	9	14	21	0	1	0	0	0	0	1	1	1		1		7.5	1	0	0
31	2	20.3	2	10	2	19	0	0									1		10	1	0	0
32	2	26.3	5	6	1	14	0	0									3	3	8.5	0	0	0
37	2	20.4	6	7	1	16	0	0									3	1	8	0	1	0
40	2	23.5	20	14	8	21	0	0									3		9.5	1	0	0
62	1	23.3	1	7	7	22	0	1	0	0	1	0	1	0	0		3		9	0	0	0
42	2	23.4	8	7	3	15	0	0									0		7.5	0	0	0
33	2	24.6	4	4	2	9	0	0									0		8.5	0	0	0
46	2	18.9	7	16	9	23	0	0									0		5.5	1	1	1
44	2	33.6	22	13	19	24	0	0									0	3	10	0	0	0
48	2	23.3	6	7	10	18	0	1	0	0	1	0	1	0	0		2		8	0	0	1
74	1	20.5	8	14	4	20	0	0									0		8	0	0	0
34	1	23.8	10	7	9	16	0	0									0		7.5	0	0	1
67	1	24.2	16	5	4	7	0	0									3	1	8	0	0	0
46	2	23	12	10	3	17	0	0									0		8.5	1	0	0
34	1	25.1	5	9	6	8	0	0									0		6.5	0	0	0
53	1	29.4	7	10	2	18	0	0									0		7	1	0	0
20	1	20	4	12	12	22	0	0									0		11	1	0	0
33	2	19.6	9	13	0	14	0	0									0	1	4	0	1	0
31	1	26.8	8	5	2	5	0	0									0		8	0	0	0
57	1	25.7	14	6	1	14	0	0									0		6.5	0	0	0
33	2	22.5	12	5	10	22	0	0									0		8	1	0	0
38	1	31.5	4	9	5	20	0	1	0	1	0	0	0	0	0		4		6.5	0	0	0
37	2	27	23	9	6	19	1	0									4		11.5	1	0	1
57	1	25.7	0	13	9	13	0	0									5		8	0	0	0
20	1	21.2	8	9	4	11	0	0									0		8	1	0	0
44	1	21.3	14	11	9	17	0	0									4		7.5	0	0	0
65	2	26.5	0	12	12	22	0	1	0	1	0	1	1	0	0		0		6	0	0	0
55	1	22.9	11	7	1	17	0	0									0	4	7	1	0	0
34	2	23.1	16	14	5	28	0	0									0		9.5	1	0	0
37	2	21.3	7	11	8	25	0	1	0	0	0	0	0	0	0	1	2		6	1	1	0
38	2	20.5	17	9	6	13	0	0									0		6.5	0	0	0
54	2	24.2	18	3	0	16	0	0									0		9	0	0	0
0	1	20.7	6	17	10	18	0	0									1		9	1	0	1
40	2		10	13	13	19	0	1	0	0	1	0	1	1	0		0		8	0	0	0
49	1	30	15	15	2	14	0	1	0	0	0	0	0	0	0	1	2	1	9	0	0	0
29	1	32.8	12	7	12	14	0	0									0					0
50	2	29.3	20	7	13	21	0	0									0	2	7	0	0	0
28	2	27.1	4	5	0	15	0	1	0	0	0	0	0	0	0	1	0		7	1	0	0
36	2	26.3	17	6	2	11	0	0									0		8.5	0	1	0
29	2	19.8	11	16	10	20	0	0									1		7	0	1	0
33	2	21.5	14	13	7	0	0	0									0		8.5	0	1	0
53	1	22	2	8	0	15	0	0									1	2	8.5	0	0	0
93	1		15	11	18	16	0	0									0		10	0	0	0
21	2	20.8	8	12	12	16	0	0									3		7	0	0	0
31	2	34.6	17	8	10	18	0	0									1		5.5	1	1	1
36	2	29.4	13	15	9	18	0	1	1	0	0	1	1	0	1		0		7.5	1	0	0
47	1	30.8	15	6	5	5	1	0									0	2	8.5	1	0	0
32	2	32.9	16	16	10	20	0	0									3		7.5	0	0	0
32	1	34.3	7	6	4	18	1	1	0	0	0	0	0	0	0	1	6		8.5	0	0	0
42	1	28.4	14	8	6	19	1	0									2		6	0	1	0
60	2	33	15	8	10	24	0	0									3		8	1	0	1
68	1	20.8	2	5	3	17	0	1	0	1	0	0	0	0	1		0		5.5	0	1	0
68	1	26.9	22	6	3	11	0	0									4	3	6.5	0	0	1
44	1	25.9	6	8	11	17	0	1	1	0	0	0	0	0	0		0	1	3.5	0	1	0
23	2	30.7	6	17	7	19	0	0									0	1	9	1	0	0
21	2	19.1	15	15	7	17	0	0									2		9	1	1	0
29	2	32.9	8	6	10	18	0	0									0		12.5	1	0	0
46	2	34.1	22	14	16	18	1	0									0		10	1	0	1
25	2	18.8	4	10	12	24	0	0									0		9	0	0	0
25	2	18.8	4	10	12	24	0	0									0		9	0	0	0
19	2	23.4	12	9	13	19	0	0									3		7	1	1	0
36	2	23.2	8	13	9	16	0	0									4		9	0	0	0
70	1	29	0	6	0	15	1	0									1	3	8	0	0	0
36	1	22.5	6	9	5	14	0	0									4		7.5	0	0	0
58	1	26.9	9	8	4	21	0	1	1	0	0	0	1	0	1		5		5.5	0	0	0
0	1	19.1	7	10	7	15	0	0									1		7	0	0	0
40	1	19.8	9	17	14	24	0	0									0		6	0	1	1
68	1	28.3	9	8	12	17	0	0									0		6	0	0	0
29	2	23.5	5	7	2	19	0	1	0	0	0	1	0	0	0		1		7.5	1	0	0
35	1	24.4	4	7	5	12	0	0									0	2	6.5	1	0	0
58	2	23	1	12	12	19	0	1	1	0	0	0	0	0	1		0		6	1	0	0
64	2	31.3	14	16	3	24	0	0									0		8	1	0	1
56	2	22.5	4	6	5	23	0	1	0	0	0	0	1	0	1		0		7	1	0	0
21	2	20	4	9	4	12	0	0									2	2	8	1	0	0
51	2	39.1	18	12	15	23	0	0									6		6	0	0	0
54	2	32.7	13	5	10	17	0	0									4	3	6.5	0	0	1
73	2	31.6	20	7	5	11	0	0									0		9.5	0	0	0
36	1	25.2	14	14	12	22	0	1	0	0	0	0	0	1	1		0		9	0	0	0
44	2	42.9	17	13	14	17	0	0									0		7	0	1	0
47	2	19.7	14	7	7	24	0	0									8		5	0	0	0
28	1	30.7	13	8	8	12	1	0									1		8	0	0	0
30	2	27.3	11	4	1	18	0	0									4		8.5	1	0	1
25	2	18.6	15	10	4	23	0	0									0		3.5	0	1	0
68	2	25.6	8	9	7	17	0	1	1	0	0	0	0	0	1		0		7	0	0	0
54	2	23.2	12	4	3	16	0	1	0	0	0	0	0	0	1		1		7	0	0	0
30	2	22.5	6	14	6	20	0	1	1	0	1	0	1	0	0		3	2	8	1	0	0
0	2	17.4	6	11	4	22	0	1	0	0	0	0	0	1	1		0		7	1	0	0
49	1	23.6	10	12	3	23	1	0									0		8	0	0	0
58	2	25.4	16	10	1	19	0	0									0		6.5	0	0	0
25	1	24.2	3	13	4	15	0	0									4		8	1	0	0
22	2	21.8	0	4	6	15	0	0									2		8	0	0	0
45	1	27.7	20	12	11	11	1	0									0		6	1	1	0
34	2	22.3	17	8	9	19	0	1	0	0	0	1	0	0	0		1		7	1	1	0
50	2	23.5	3	5	9	15	0	1	0	0	0	1	0	0	1		2		8	1	0	0
21	2	20.2	5	11	1	18	0	0									0	1	8.5	1	0	0
79	1	22	5	13	7	19	0	0									0		9.5	0	0	0
34	2	23.5	5	11	4	13	0	0									0		8	1	0	0
30	1	27.7	11	8	4	11	0	0									2	3	9.5	1	0	0
38	1	23.9	5	11	7	19	0	0									4	2	7.5	0	0	0
55	2	17.1	2	9	8	20	0	0									0		6	0	1	0
47	2	21.1	3	8	12	25	0	1	0	0	0	0	0	0	1		0		5.5	0	0	0
19	2	21	1	14	19	24	0	0									0		8.5	1	0	0
55	2	20.4	12	6	4	14	0	0									4		10	0	0	0
62	1	25.3	11	6	6	14	1	0									1	4	7.5	0	0	0
37	2	20.6	9	5	2	13	0	0									3	1	8.5	0	0	0
64	1	26.7	15	10	4	21	0	0									2	1	8	0	0	0
42	2	24.2	11	10	6	18	1	0									2	2	8.5	0	0	0
64	1	26.7	16	7	3	18	0	0									3	2	8	0	0	0
0	2	26.7	9	11	3	14	0	0									0		9	0	0	0
0	2	18.8	1	11	8	19	0	0									2	1	7	1	1	0
47	2	22	6	12	6	10	0	0									3	2	8	0	0	0
50	2	40.1	5	17	14	18	0	1	1	1	0	1	0	0	0		0		8	0	0	0
60	2	25.4	1	9	1	10	0	0									0		9.5	0	0	0
62	2	24.2	1	3	13	18	0	1	0	0	0	0	0	1	1		0		10	0	0	0
48	1	26.3	10	10	12	24	0	0									0		6.5	1	0	0
36	2	23.4	12	13	8	25	0	0									2		7.5	0	0	0
34	1	36.3	5	13	13	22	0	0									3		7	0	0	0
0	2	27.3	19	16	5	22	0	1	0	0	0	1	1	1	1		0		9.5	1	0	1
61	2	24	6	9	5	24	0	0									3		8.5	1	1	0
20	1	25.4	11	13	10	21	0	0									0		8	1	0	0
21	2	21.8	15	7	5	15	0	0									1		9	0	0	0
45	2	22.3	7	14	4	19	0	0									3		7.5	0	0	0
35	2	22	9	13	7	22	0	1	0	0	0	0	0	1	1		3		9	0	0	0
39	2	27.6	3	10	8	13	0	0									4		12	0	0	0
30	1	21.3	5	6	3	16	0	0									4	1	6	1	0	0
35	1	25.6	11	5	7	16	0	0									11		8	0	0	0
41	1	28.4	7	10	11	15	0	0									0		6	0	0	0
30	2	23.4	5	6	4	16	0	1	0	0	0	0	0	0	0	1	0		9	0	0	0
62	2	31.4	12	12	9	21	0	1	0	0	0	0	0	1	0		2		10	0	0	0
52	1	30	11	7	10	0	0	0									5		7.5	0	0	0
68	1	20.8	12	7	4	15	0	0									0		9	0	0	0
42	2	15.2	4	11	10	21	0	1	0	1	0	0	0	0	0		0		9.5	1	0	0
21	2	23.9	7	12	2	12	0	1	0	0	1	0	1	0	0		0	1	7	1	1	0
82	2	22.2	13	14	8	23	1	1	1	0	0	0	0	0	1		0		10	0	0	0
33	1	23.1	17	15	7	25	1	0									3		6.5	1	1	1
56	2	24.8	6	5	5	17	0	0									0		8.5	0	0	0
50	2	32.7	22	8	3	24	0	0									0		10.5	0	0	1
44	2	28.2	5	10	2	22	0	0									4	1	8.5	0	0	0
52	2	32	11	16	4	16	0	0									3		7.5	1	0	0
27	1	26	10	10	10	21	0	0									0		8.5	1	0	0
43	2	21.7	19	13	12	17	0	0									4		7	0	0	0
28	2	19.9	7	5	1	13	0	0									0		6.5	1	0	0
36	2	19.1	5	12	8	13	0	0									3		9	1	0	0
44	1	25	11	15	7	22	0	1	1	1	1	0	1	1	0		0		8	0	0	0
35	2	31.2	8	6	1	19	0	0									2		5.5	1	0	0
62	1	25.3	7	6	6	11	0	0									0	3	7	0	0	0
69	1	30.2	10	7	9	26	1	0									1	3	9	0	0	1
37	1	20.6	9	5	7	9	0	0									2		6.5	0	1	0
30	2	20.2	11	10	9	21	0	0									0		9	1	0	1
55	2	18.4	0	7	0	10	0	0									0		8	0	0	0
23	2	20.3	15	16	12	17	0	0									1		9	1	0	0
34	2	21.2	16	15	8	23	1	0									2		9	0	0	0
35	2	19.3	13	13	2	14	1	0									0		7	0	1	0
73	2	26.2	13	8	10	26	0	1	0	0	1	0	0	0	0		1		7.5	0	0	0
22	2	31.9	21	10	7	21	0	0									4		6	1	1	1
30	1	24.9	14	14	9	18	0	0									4	1	6.5	1	0	0
44	1	18.1	6	20	3	16	0	0									0		8.5	1	0	0
37	2	24.5	7	11	9	14	0	0									0		8	0	0	0
29	2	21.3	13	18	8	12	0	0									4		8.5	1	0	0
38	1	23.4	10	4	3	10	0	0									3		8	1	0	0
20	2	18.6	7	16	14	21	0	0									0		11.5	0	0	0
23	1	19.8	4	6	4	13	0	0									5		9.5	0	0	0
26	2	18	16	4	7	15	0	0									0		11.5	1	0	0
21	2	29.1	9	8	5	18	0	0									4		9	1	0	0
61	1	23.9	11	11	6	17	0	1	0	1	0	0	0	0	0		2		5	0	0	0
65	2	20.6	18	13	2	20	0	0									0	1	6.5	0	0	0
20	2	19.5	13	3	0	0	0	0									0	1	6.5	1	1	0
64	2	22.5	7	7	7	16	0	0									0		9	0	0	0
28	1	23.1	6	10	4	18	0	0									3		10	0	0	0
27	1	27	2	14	2	15	0	0									1	2	7.5	1	0	0
44	2	19.5	8	12	12	18	0	0									4		7.5	1	1	1
52	1	34.9	6	8	1	10	1	0									0	1	7	1	0	0
23	2	28.6	6	4	15	18	0	0									0		10	0	0	0
37	2	26	4	9	3	17	0	0									2		9	0	0	0
65	1	28.7	11	11	6	16	0	0									0	2	9.5	0	0	0
69	2	24.4	5	7	6	20	0	1	0	0	0	0	0	1	0		0		9	0	0	0
50	2	19.8	14	8	5	19	0	0									0		7.5	0	0	0
52	2	15.9	2	6	5	14	0	0									0		9	0	0	0
24	2	21.1	8	2	11	21	0	0									1	1	10	1	0	0
64	2	19.3	15	15	1	12	0	0									6	4	7	0	0	0
35	1	23.7	8	16	7	14	1	0									4	2	7.5	0	0	0
56	1	27.8	9	3	1	0	0	0									1		7.5	0	0	0
30	2	19.5	0	8	2	26	0	1	0	1	1	0	1	0	0		1		9	0	0	0
59	2	27.6	15	8	6	14	0	0									0		10	0	0	0
33	2	22.1	10	2	1	0	0	0									0		8.5	1	1	0
27	2	24.9	3	16	15	18	0	0									1	2	7	1	1	0
24	2	18.8	3	13	8	19	0	1	0	0	0	0	0	0	1		0		4	1	1	0
44	1	23.9	12	7	6	17	0	0									2		5	0	1	1
46	2	21.5	9	15	1	25	0	1	0	0	1	1	1	1	1		0	1	9	0	0	0
33	2	21.1	13	13	11	23	0	1	0	0	1	0	1	1	1		0		8	0	0	0
58	2	17.2	9	11	8	15	0	0									0	1	7.5	1	0	0
55	2	32.7	8	13	10	22	0	1	0	1	0	0	0	0	0		5	2	11	1	0	0
24	2	21.1	14	14	7	21	0	0									5		9.5	1	0	0
25	1	26.6	3	13	4	20	0	0									1		7	1	0	0
21	1	21.1	5	5	2	16	0	0									0		9	0	0	0
45	2	26.6	2	12	7	16	0	1	0	0	0	0	1	1	1		0	3	8.5	1	0	0
63	1	22.5	7	9	7	10	0	0									0		6.5	1	0	0
61	2	22.6	6	7	5	19	0	0									0		9	0	0	0
48	1	30.1	9	9	17	24	0	0									0		8	0	0	1
48	2	28.4	10	7	1	8	0	0									0		8	0	0	0
44	1	24.4	7	5	1	6	1	0									4		6.5	1	0	0
55	2	30.1	10	15	6	14	0	0									0		7	0	0	0
18	2	20.7	20	10	7	25	0	1	0	0	0	0	0	0	0	1	2		8	1	0	0
38	1	22.2	9	10	1	15	0	1	0	0	0	0	0	0	0	1	2	1	9	0	0	0
31	2	24	6	4	1	13	0	0									2		10	0	0	0
38	1	24.3	4	8	9	22	0	0									0		9	0	0	0
56	2	22.2	3	6	5	15	0	0									4	1	6.5	0	0	0
52	1	29.1	16	7	6	18	0	1	1	0	0	1	0	0	0		0	2	9	1	0	0
36	2	18	2	6	5	9	0	0									0	1	9	1	0	0
18	2	17.5	14	17	5	21	0	0									1		7.5	1	0	0
39	2	17.7	8	13	8	15	0	0									2		9.5	1	0	0
65	1	44.9	15	5	4	5	1	0									8		6.5	0	0	0
43	1	24.3	10	12	7	16	0	0									0		8	0	0	0
33	1	23.8	4	6	6	0	0	0									6		8.5	0	0	0
68	1	30.7	9	12	6	20	0	0									4	4	9.5	0	0	0
40	2	23.2	1	5	4	18	0	0									3		8	0	0	0
64	2	25.7	18	16	6	20	0	0									3		8	0	0	0
59	2	23.8	14	1	7	19	0	0									0		10	0	0	1
61	1	35.3	5	3	5	18	0	0									0		11	0	0	0
25	1	21.5	5	14	0	21	0	1	0	0	1	0	0	0	0		0	2	7.5	0	0	0
47	2	27.3	2	8	8	21	0	1	0	1	1	1	1	1	1		3		7	1	0	0
32	1	21.6	4	17	10	21	0	1	0	0	1	1	1	0	1		2		8.5	1	0	0
49	2	20.3	17	12	5	16	0	0									0		6.5	1	0	0
19	2	21.8	6	9	12	19	0	0									0		5.5	1	0	0
21	2	17.8	13	16	7	19	0	0									0		8	1	0	0
43	1	29.3	19	12	18	22	0	1	0	0	0	0	0	0	0	1	2		8	1	0	0
50	1	23.8	17	8	7	15	0	0									4		7	1	0	0
47	1	20.8	9	3	6	19	0	1	0	0	0	0	0	0	0	1	4	2	8	1	0	0
39	2	19.9	9	4	2	15	0	0									1	1	8.5	0	0	0
51	2	18.2	15	7	4	17	0	0									0		7	0	0	0
45	1	26.6	5	6	5	19	0	0									4		8	0	0	0
55	1	26.5	11	5	1	18	0	0									0		7	0	0	0
58	1	29.4	4	6	7	17	0	1	1	0	0	0	0	0	0		0		7	0	0	0
64	2	26.7	11	4	2	17	0	1	0	0	1	1	1	0	0		0		10	0	0	0
49	1	22.7	2	5	2	9	1	0									0	3	9	0	0	0
41	2	21.1	7	6	1	16	0	1	0	0	0	0	0	1	1		0		8	1	0	0
36	2	20.8	9	13	8	8	0	0									0		8	0	0	0
50	2	23.5	14	7	2	11	0	1	0	0	0	0	0	1	0		3		9	0	0	0
45	2	25.8	11	11	3	18	0	0									2		8	0	0	0
18	1	20.7	2	7	5	14	0	1	0	0	0	0	1	0	0		1		7	1	0	0
40	2	17.9	4	19	16	26	0	0									0		5	0	1	1
29	2	38.8	19	7	8	16	0	0									0		7	0	1	1
0	2	26.1	17	9	5	16	0	0									0		7.5	1	0	0
32	2	18.9	14	9	8	20	0	0									0		5	0	1	0
38	2	19.5	12	10	15	0	0	0									3		7.5	1	1	0
36	2	34.9	12	9	7	12	0	0									2		8	0	1	0
53	2	19.9	6	8	9	25	0	1	0	0	0	0	0	1	0		3	1	7	0	0	0
47	1	20.2	11	8	1	13	0	0									4		5.5	0	1	1
36	1	29.4	14	10	7	0	0	0									6		8.5	1	1	0
42	2	24.5	13	7	2	24	0	1	0	0	0	0	0	0	0	1	0		10.5	0	0	0
42	1	23.6	12	10	7	10	1	0									2		8	1	1	0
27	2	23.4	8	14	11	13	0	0									0		9	1	1	0
49	2		10	9	6	14	0	1	0	0	0	0	0	0	0	1	0		10.5	0	0	0
52	2	30.1	13	12	9	15	0	1	0	0	0	0	0	0	1		0	1	7	1	0	0
60	2	22.1	0	10	9	21	0	0									0		8.5	0	0	0
59	1	28.1	6	4	4	12	1	0									0		4.5	1	1	0
51	1	34.3	7	5	3	23	0	1	0	0	0	0	1	0	0		11		8.5	0	0	0
30	2	19.6	5	7	5	15	0	1	1	0	0	0	1	1	0		0	1	8	0	0	0
54	2	24.4	16	14	9	18	0	0									4		6	0	1	0
23	2	23.6	12	6	2	11	0	0									0		8	0	0	0
61	1	24.5	2	6	3	20	0	1	0	1	1	0	1	1	1		0		6.5	0	0	0
33	1	24.2	13	8	5	16	1	0									0		7	1	0	0
29	1	41.6	2	12	4	13	0	1	0	0	1	0	1	0	1		0	3	7.5	1	0	0
21	1	19.2	14	8	5	18	0	0									0		9.5	1	0	0
42	2		22	11	9	17	0	0									4		9	1	0	0
27	2	21.3	2	7	8	24	0	0									0		4.5	1	1	0
33	2	24	11	8	3	15	0	0									0		9	0	0	1
39	2	20.3	14	9	2	16	0	0									0		9.5	0	0	0
36	2	26.9	13	9	3	20	0	0									0		8	0	0	0
32	2	20.8	10	12	14	20	0	0									0		8	0	0	0
46	1	29.7	11	16	8	20	0	0									2		7	0	0	1
36	2	21.5	12	13	6	21	0	0									0		10.5	1	1	0
59	2	20.7	0	2	3	24	0	1	0	0	0	0	0	0	0	1	0		8	0	0	0
55	2	29.1	11	7	5	16	0	0									0		10	0	0	0
0	2		4	5	1	13	0	0									3		10	1	0	0
0	2		4	5	1	13	0	0									3		10	1	0	0
28	2	24.2	7	14	9	20	0	0									0		8.5	0	0	0
54	2	21.5	13	17	14	20	0	1	0	1	0	0	0	0	0		2		9	0	0	0
27	2	25	12	12	5	13	0	0									0		9	1	0	0
39	1	20.3	9	7	1	15	0	0									0		9.5	1	0	0
45	1	22.3	8	9	8	17	0	1	1	0	0	0	0	0	0		2	1	8.5	1	0	0
0	2	20.7	3	11	1	21	0	1	0	0	0	1	1	0	0		0		6.5	0	0	0
21	2	20.4	12	8	1	9	0	0									1	1	8.5	1	0	0
44	2	27.9	13	7	3	17	0	0									3		8	0	0	0
48	2	26.1	8	8	1	13	0	0									4	1	7	0	0	0
0	2	19.6	15	16	3	25	0	1	0	0	0	1	0	0	0		2	1	9	1	0	0
52	2	22.2	11	14	3	16	0	1	0	0	0	0	1	1	1		2		9	1	0	0
54	1	35.8	7	3	7	16	0	0									2		8	1	1	0
56	2	24	12	6	3	17	0	0									2		8.5	1	0	0
31	1	22.1	11	10	5	25	0	1	0	0	0	1	1	0	0		1		10	1	0	0
60	2	26.9	5	12	4	17	0	1	0	0	0	1	1	0	0		0		6	1	1	0
58	1	24.8	8	12	5	19	0	1	0	1	0	0	0	0	0		0		8.5	0	0	1
40	2	20	12	11	6	18	0	0									0		7	1	1	0
24	2	20.7	8	15	4	15	0	0									3	2	8	1	1	0
62	2	26.4	10	10	8	23	0	1	0	0	0	0	0	0	1		3		7	0	0	0
46	2	31.3	12	18	17	26	0	1	1	0	0	0	0	0	0		0		6	1	1	1
36	2	24.7	12	10	3	24	0	0									5		6.5	1	1	0
68	1	33.6	18	3	12	22	0	0									4		5	0	0	0
23	1	30.9	5	3	12	20	0	0									2		8	0	0	0
27	2	31.6	7	13	9	17	0	0									1		13.5	0	0	0
40	2	19.9	5	5	8	16	0	0									0		9	0	0	0
35	2	27	13	16	16	15	0	0									4		8.5	0	0	0
32	2	28.9	14	13	7	21	0	0									0		8	0	0	1
52	2	24.7	1	11	6	25	0	1	0	1	1	0	0	0	1		0		7.5	0	0	0
20	2	18.1	17	5	3	0	0	0									2		6.5	1	0	0
56	2	21.8	8	5	3	11	0	0									5		7.5	0	0	0
47	2	19.4	11	8	9	17	0	0									0	1	8.5	1	0	0
71	2	33.9	3	6	1	18	0	1	0	1	0	0	0	0	0		0		9	0	0	0
46	1	27.8	12	5	3	8	0	0									5		4	1	1	0
38	1	19.7	5	9	6	19	0	0									2		9	0	0	0
0	1		5	5	3	25	0	0									0		4.5	1	0	0
0	2	21	16	7	2	6	0	0									0		8	0	0	0
37	2	16.8	6	12	2	17	0	0									3		4.5	0	1	0
39	2	28.2	16	3	2	8	0	0									0		8	0	0	0
0	1	27.8	6	8	5	15	1	0									4		7	1	0	0
64	1	23.7	16	18	7	22	0	0									0		8	0	0	0
33	1	19.6	15	8	2	18	1	0									0		7.5	0	0	0
62	1	22.9	5	0	1	14	0	0									0		8.5	0	0	0
23	2	21.8	15	11	6	11	0	0									2		8	1	0	0
42	2	21.5	18	10	5	16	0	0									5	1	7	1	1	0
43	2	35.9	12	14	11	13	0	0									0		8	0	0	0
32	2	42.5	15	11	3	10	0	0									0		8	1	1	0
34	2	22	12	20	10	17	0	0									2	1	8.5	0	0	0
30	1	23.8	3	6	4	17	0	0									0		12.5	1	0	0
31	2	36.6	14	12	3	18	1	0									0		8.5	1	0	0
48	1	24.1	5	6	11	21	1	0									0	1	6.5	0	0	0
27	2	21	16	16	7	15	0	0									0		7	1	1	0
62	1	32.7	5	11	6	18	1	0									0		7.5	1	0	0
62	2	26	8	17	0	18	0	0									0		8	0	0	0
26	2	25.4	2	6	3	15	0	0									0		7.5	1	0	0
23	1	24.6	8	9	5	12	0	0									3	1	6	1	0	0
51	1	24.2	11	3	8	12	0	0									0		8	0	0	0
0	1	20.1	0	6	10	28	1	1	0	0	0	0	0	1	0		7		9	1	0	0
43	2	21.5	15	7	3	17	0	0									0		6.5	0	0	0
46	2	19	9	10	10	20	0	1	1	0	0	1	0	0	1		4		6	0	0	1
53	2	27.8	9	12	12	22	0	0									0	4	6	0	0	0
26	2	18.6	6	10	5	11	0	1	0	0	0	0	1	1	1		4		9	0	0	0
74	2	26.2	12	13	13	21	0	0									0		6.5	0	0	1
55	2	27	9	3	4	10	0	0									0		8.5	1	0	0
67	1	27.8	1	9	7	19	0	1	0	0	0	0	0	0	1		0		7.5	0	0	0
69	2	21.3	10	11	3	10	0	0									0	2	8	0	0	0
52	2	28.7	3	15	8	25	0	1	1	0	0	0	0	0	1		2		8	0	0	1
50	1	22.7	17	5	4	19	0	0									0		7	0	0	0
58	1	22	11	7	2	21	0	0									0		7	0	0	1
72	2	28.4	15	9	10	21	0	0									0		9.5	0	0	0
21	2	20.3	10	13	5	14	0	1	0	0	0	0	1	0	0		2		8.5	1	0	0
70	2	25.6	10	9	11	20	0	1	0	0	0	0	0	0	1		0		8	0	0	0
23	1	26.4	10	7	1	21	0	0									0		11	1	0	0
23	1	26.4	10	7	1	21	0	0									0		11	1	0	0
20	1	26.8	9	9	7	15	0	1	0	0	0	1	0	0	0		1		8	1	0	0
40	1	31.2	17	4	4	14	0	0									5		8	0	0	0
25	2	22.2	13	6	7	16	0	0									0		8	0	0	1
60	1	31	18	5	5	19	0	0									7		5	0	1	1
31	2	18.3	5	9	2	16	0	0									0	1	8	0	0	0
46	1	29.7	13	5	1	17	0	0									2		6	0	0	0
58	1	24.1	12	3	4	6	1	0									0	1	7	0	0	0
49	1	30.9	11	12	8	11	0	0									2	1	8.5	0	0	1
48	2	24.8	6	12	12	23	0	0									5	3	8.5	1	0	0
61	1	28.4	7	6	0	2	0	0									0		8	0	0	0
27	1	23.5	9	7	2	13	0	0									0		8	1	0	0
34	2	32	10	10	2	14	0	0									3		8	0	0	0
56	1	26.4	2	6	1	5	0	0									0		9	1	0	0
24	2	26.8	16	7	4	12	0	0									0		10	0	0	0
25	1	19.3	5	9	3	22	0	0									0		9	1	0	1
20	2	21.3	5	11	3	16	0	0									0		8	0	0	0
42	1	22.4	16	9	6	23	1	0									5		8	0	0	0
31	2	27.9	12	13	10	18	1	0									3		3.5	1	1	0
61	2	22.9	6	8	5	13	0	0									0		8.5	1	0	0
32	1	24.6	2	14	6	18	0	1	1	0	0	0	1	0	0		3	2	9	1	0	0
27	2	26.1	7	8	4	0	0	0									2		8	0	0	0
58	2	20.2	15	9	8	19	0	0									0		8	0	0	0
65	2	24.8	2	6	4	19	0	1	0	0	1	0	0	0	1		0		7.5	0	0	0
47	1		21	13	14	26	1	1	0	0	0	0	0	0	0	1	10		7	0	1	0
46	2	22.9	15	10	8	16	0	0									0		8	0	1	0
47	1	22	3	10	4	11	0	0									0		8	0	0	0
30	2	18	2	7	4	15	0	1	1	0	0	1	1	1	1		0		8.5	1	0	0
55	2	29.2	7	7	2	17	0	1	0	0	0	1	1	1	1		0		7	1	0	0
50	1	25.6	15	18	13	19	0	0									0					0
30	2	20.3	10	14	14	13	0	0									0		9	0	0	0
28	2	35.6	20	13	16	21	1	0									0		10.5	1	0	0
67	2	23.7	6	8	3	23	0	1	0	1	1	0	1	0	0		4	2	11.5	0	0	0
33	1	20.2	2	14	6	15	0	1	0	0	1	1	1	1	0		3	1	6.5	1	0	0
56	2	20.9	11	12	5	21	0	0									2	1	8	0	0	0
57	2		4	11	8	21	0	1	0	0	1	0	0	0	0		0	1	9	0	0	0
58	2	21.8	3	6	7	21	0	1	0	1	1	0	1	0	1		0	1	8.5	1	0	0
21	2	18.5	9	12	10	14	0	1	1	1	1	1	1	1	1		0		6.5	1	0	0
45	2	19.8	7	6	2	11	0	0									1		7.5	1	0	0
30	1	21.6	1	0	1	10	0	0									3	1	9	1	0	0
64	1	31.6	12	16	9	13	1	1	0	1	0	0	0	0	0		6		9	0	0	0
56	1	24.2	5	8	3	13	0	0									4	2	7	0	0	1
29	2	22.7	8	17	4	24	0	1	0	0	0	0	0	0	1		0		8.5	1	0	0
36	2	22.5	14	16	7	19	0	1	1	0	0	0	0	1	0		0		7.5	0	1	0
20	2	21.2	10	5	6	10	0	0									0		8	1	0	0
61	2	19.5	14	11	2	24	0	0									0		7	0	0	0
33	1	20.7	10	11	6	20	0	0									3	1	7.5	1	0	0
0	2	21	15	12	6	9	0	1	0	0	1	0	0	0	0		1		7.5	1	1	0
38	1		11	12	10	12	0	0									0		15	0	0	1
38	2	42.4	19	17	15	20	1	1	0	0	0	0	0	0	0	1	0		5	0	1	0
59	2	19.8	5	12	2	21	0	1	0	0	1	0	1	1	1		1		8	0	0	0
40	2	19.1	21	4	1	0	0	0									4		6	0	0	1
31	2	28.7	12	7	1	11	0	0									0		8	0	0	0
48	2	20.2	16	16	10	15	0	0									0		7.5	0	0	0
35	1	23.4	12	18	16	26	1	0									4		6.5	0	1	1
40	2		15	16	13	24	0	1	0	0	0	0	0	0	1		0		5.5	0	1	0
49	2	21.4	8	10	10	21	0	0									0		7.5	1	0	0
38	1	20.5	18	17	14	19	0	0									0		9	1	0	1
52	1	28.6	6	11	7	19	0	0									2		6	1	0	1
37	2	22.3	5	15	12	24	0	0									4		11	0	0	0
22	2	20.8	11	9	4	20	0	1	1	0	0	0	1	0	0		1		9.5	0	0	0
44	2	20.1	5	13	3	23	0	0									2		6	0	1	0
50	2	31.6	16	7	6	11	1	0									0		10	1	0	0
39	1	24.5	1	12	10	21	0	0									0		9	0	0	1
57	2	28.1	12	11	6	25	0	0									3	2	8.5	0	0	0
40	2	22.2	16	9	6	17	1	1	0	0	0	0	0	0	0	1	2	1	7	0	0	1
0	2	20.8	16	10	7	18	0	0									0		8	0	0	0
52	2	29.8	22	17	6	21	1	1	0	1	0	0	0	0	0		0		7	1	1	0
66	2	22.8	13	8	5	17	0	0									5		6.5	0	0	0
27	2	20.5	8	5	10	16	0	0									0		7	1	1	0
43	2	28	24	11	10	16	0	0									0		6	0	1	0
44	2	15.6	1	9	11	28	0	0									0		7	0	1	0
34	2	24.5	2	18	8	17	0	1	0	0	0	1	1	0	1		4		6	0	1	0
47	2	38.5	9	20	12	21	0	0									5	2	9	0	0	0
47	2	38.5	9	20	12	21	0	0									5	2	9	0	0	0
0	2	31.6	6	2	4	17	0	0									1		8	1	0	0
30	2	22.6	4	14	13	17	0	1	0	0	0	1	0	1	0		3	2	8	1	0	0
49	1	24.2	0	14	11	21	0	1	0	1	0	0	0	0	0		3		9	0	0	0
70	2	28.5	7	10	9	17	0	0									0		9	0	0	0
25	2	20.9	13	7	4	16	0	0									2		7.5	1	0	0
25	2	22.5	8	15	7	17	0	0									0		8	1	0	0
39	2	22.1	17	5	3	8	0	0									0		9	0	0	0
54	1	39.6	10	3	3	2	0	0									3		6	1	0	0
65	1	21.7	10	4	2	13	0	0									0	1	7	0	0	0
25	2	26.2	11	11	4	18	0	0									0	1	7.5	1	0	0
25	2	26.2	11	11	4	18	0	0									0	1	7.5	1	0	0
31	2	22.1	16	9	9	18	0	0									11		6	0	1	1
41	1	29	1	2	1	0	0	0									0		9	1	0	0
48	1	26.3	10	3	2	0	0	0									3		8	0	0	0
40	1	27.7	1	7	10	15	0	0									11	1	6	1	0	0
46	2	25.2	13	11	7	13	0	0									2		8.5	0	0	0
36	2	20.4	4	8	3	17	0	1	0	0	0	0	0	0	0	1	0		6.5	1	0	0
44	1	22.5	6	10	2	12	0	0									0		8	0	0	0
65	2	25.5	10	6	6	20	0	0									0	2	8	0	0	0
39	2	23.2	17	16	6	16	0	0									11		9	1	1	0
69	2	21.5	14	5	4	15	0	0									2		8	0	0	0
59	2	26.2	9	8	2	21	0	0									3	1	8.5	1	0	0
38	1	27.8	4	16	10	18	1	0									5		9	0	0	0
52	2	26.2	11	10	2	21	0	1	0	0	0	1	0	0	0		0		6.5	0	0	0
52	2	26.2	11	10	2	21	0	1	0	0	0	1	0	0	0		0		6.5	0	0	0
32	2	24.4	3	10	2	20	0	0									0		9.5	0	0	0
64	2	19.1	0	12	13	25	0	1	0	0	0	0	0	0	0	1	0		11	0	0	0
46	2	28.3	5	5	1	0	0	0									3		7	0	0	0
37	2	21.5	12	12	6	10	0	0									0		8.5	0	0	0
22	2	20.4	2	12	12	25	0	0									2		5	1	1	0
0	2	24.3	20	12	14	17	0	1	0	1	0	0	0	0	1		6	6				1
21	1	21.2	7	11	2	24	0	0									0		9.5	1	0	0
0	2	25	14	13	3	19	0	0									3		7.5	0	0	1
56	1	26.9	6	12	7	20	0	1	0	0	0	1	1	0	0		0		8	0	0	0
36	2	23.8	9	11	6	7	0	0									0		8.5	0	0	0
72	2	35.7	9	6	1	14	0	0									0		8	0	0	0
32	1	27.8	9	10	7	15	0	0									3	1	7	1	1	0
43	2	26.3	5	7	6	17	0	0									0		7.5	1	0	0
56	2	29.4	8	6	2	13	1	0									0		7.5	0	0	0
25	2	24.7	12	11	3	16	0	0									0		8.5	1	0	0
59	2	19	4	9	3	22	0	0									2		8	1	0	0
24	2	17.7	16	7	3	19	0	0									3		7.5	1	1	1
44	1	20.1	9	12	15	18	0	1	0	0	0	0	0	0	0	1	1		7	0	0	0
62	2	24.5	10	11	6	21	0	1	1	0	0	0	0	0	0		3		9.5	0	0	0
56	1	26.4	15	10	4	14	0	0									4		8	0	0	0
35	2	23.3	14	12	8	23	0	1	0	0	0	1	0	0	1		0		11.5	0	0	0
27	2	16.9	14	11	5	11	0	0									2	1	8.5	1	0	0
36	2	23.4	14	10	1	19	0	1	0	0	0	0	1	0	0		4	1	9	1	0	0
37	1	23.6	4	19	9	19	0	1	0	1	0	0	0	0	0		2		7	1	1	0
37	1		13	8	8	14	0	0									0		7.5	0	0	0
31	2	21.9	5	9	9	17	0	1	0	0	0	0	0	0	0	1	1	1	5	0	1	0
43	1	22.8	8	6	5	16	0	0									0	2	7.5	1	0	0
35	2	21.3	9	13	6	15	0	0									3		8	0	0	0
49	2	27.7	10	9	8	14	0	0									0		9	0	0	0
58	2	28.2	15	7	9	21	1	0									0		8	0	0	0
36	2	19.1	3	11	9	22	0	0									0		8.5	1	0	0
25	1	20.7	6	8	5	18	0	0									0		7	0	0	0
28	2	29.7	15	16	9	19	0	0									7					0
39	2	26.1	16	20	9	20	0	0									0		8	0	0	0
54	2	23.1	23	8	8	20	0	0									0		8	1	0	0
31	2	23.5	12	7	6	15	0	0									2		9	0	0	0
38	2	23.1	1	16	3	17	0	0									0		8.5	0	0	0
73	2	28.9	11	10	15	26	0	0									1		7.5	0	0	0
59	2	26.5	7	6	12	18	0	1	0	0	0	0	1	0	1		0		8.5	0	0	0
36	1	20.5	5	8	4	24	0	1	0	0	0	1	1	0	1		1	2	7.5	0	0	0
36	1	20.5	5	8	4	24	0	1	0	0	0	1	1	0	1		1	2	7.5	0	0	0
66	2	20.6	6	15	5	19	0	0									0		8.5	0	0	0
35	1	33.4	14	7	1	5	0	0									0	1	8	1	0	0
66	2	23.6	16	14	9	22	0	1	0	0	0	0	0	0	0	1	0		8	0	1	0
62	2	20.3	4	5	6	21	0	1	0	0	0	0	1	1	0		0		7.5	1	0	0
86	1	31.3	10	3	8	22	0	1	0	1	0	0	0	0	0		0	3	6.5	0	0	0
46	1	23.8	1	16	17	26	0	0									0		8	0	0	0
62	2	18	3	13	7	17	0	1	0	0	0	0	0	1	0		0	2	10	0	0	0
28	2	18.6	7	8	2	9	0	0									3		7	1	0	0
29	2	19.9	17	11	13	13	0	0									0		5	1	1	1
61	2	21.9	18	9	3	12	0	0									4	2	9	0	0	0
19	2	27.5	11	10	6	11	0	0									2	2	7	1	0	0
54	1	31.3	5	17	11	18	0	0									0		6.5	0	0	1
24	1	20.1	5	6	12	21	0	0									4		6	1	1	1
58	1	31.6	14	15	13	28	0	0									3		4	1	1	0
36	1	24.5	3	5	1	17	0	0									0		6.5	1	0	0
22	2	26.7	8	15	11	19	0	0									2		7	1	1	0
54	2	24.8	6	3	2	10	0	0									0		6	0	1	0
33	2	22	14	3	6	18	0	0									0		15.5	0	0	1
61	2	21.5	8	6	7	16	0	0									3		10	0	0	0
22	2	22.3	14	4	2	8	0	0									0		8	1	1	0
49	2	21.9	3	13	2	24	0	1	0	0	0	1	0	0	0		0	3	8.5	1	0	0
36	2	20.4	12	8	2	13	0	0									0		9	0	0	0
40	2	22.1	3	13	8	21	0	1	0	1	0	0	1	0	0		0		6	0	1	0
41	1	21	13	18	6	21	0	0									0		7.5	1	0	0
22	2	16.6	3	6	2	11	0	0									0		7.5	1	0	0
62	1	22.9	15	10	3	20	1	0									0		8	0	0	0
50	2	32.9	1	7	10	23	1	1	0	0	0	0	1	1	1		0		4	1	1	0
38	2	17.9	9	13	7	22	0	0									0		10.5	0	0	0
49	2	31.9	13	8	3	16	0	1	0	0	0	1	0	1	1		4		7.5	1	0	0
41	1	25.6	8	6	3	12	0	0									0		6.5	0	0	1
40	2	17.1	15	11	13	21	0	0									7	1	6.5	1	0	0
59	1	35.9	3	7	5	0	0	0									0		6.5	1	0	0
23	1	18.5	13	8	0	23	0	0									5		10.5	1	0	0
33	2	33.3	5	11	2	17	0	0									0		7	0	0	0
65	2	22.7	5	3	5	21	0	1	0	0	0	0	1	0	1		0		9	0	0	0
26	1	18.8	6	8	1	14	0	0									3		8	0	0	0
26	2	20.4	0	7	8	14	0	0									1	1	9	1	0	0
41	1	26	14	5	4	18	0	0									3	1	7.5	1	0	0
47	2	22.3	14	12	7	14	1	0									0		8	0	0	0
30	2	24	18	13	6	0	0	0									0		7.5	1	0	0
25	2	27.7	11	3	8	18	0	0									1		8	0	1	0
51	2	18.4	11	12	12	21	0	1	0	0	0	0	0	1	0		0		6.5	0	0	0
37	1	22.7	9	5	10	24	0	0									0		11	1	0	0
34	1	21.9	3	6	5	12	0	0									0		8.5	0	0	0
52	2	22.8	14	13	12	14	0	0									4		9.5	0	0	0
23	2	18.8	11	4	8	6	0	0									0		8	1	1	0
45	2		6	8	2	18	0	1	0	0	0	0	0	0	0	1	3		6	0	0	0
22	2	23.2	5	5	2	13	0	0									0		8.5	1	0	0
60	2	22.2	12	5	1	13	0	0									5		9	0	0	0
48	1	27.7	8	1	0	11	0	1	0	0	0	0	0	0	0	1	0		7.5	1	0	0
57	2		5	5	3	13	0	1	0	0	0	1	0	1	0		0		4	0	1	1
23	1	24.7	6	12	15	20	0	0									2	1	7	1	1	0
37	2	19.7	2	17	4	19	0	0									0	1	9	0	0	0
47	2	23	17	15	14	22	0	0									3		8.5	0	0	0
37	1	23.8	5	6	5	3	0	0									0		8	0	0	0
77	2	18.9	8	11	9	23	0	1	0	0	0	0	0	0	1		0		9	0	0	0
64	2	37.8	15	11	7	19	0	0									3		9.5	0	0	0
64	2	18.6	7	6	3	18	0	1	0	0	0	0	1	1	1		0		8.5	0	0	0
23	1	22.8	4	11	7	21	0	0									0		7.5	1	0	0
21	2	21.1	14	5	5	18	0	0									0		10	0	0	0
35	2	32	15	15	12	19	0	0									11		6	1	1	0
66	2		7	7	1	14	0	1	0	0	1	1	1	1	1		0		9.5	0	0	0
71	1	25.4	12	7	9	20	0	0									0		9	1	0	0
38	2	20.8	4	10	3	16	0	1	0	0	1	0	1	0	0		1		7.5	0	0	0
50	2	25.5	16	8	3	14	0	0									0		10	1	0	0
38	2	22.9	11	19	4	16	0	0									0		7.5	0	0	0
56	2	24.8	5	12	7	26	0	1	0	0	0	0	0	0	0	1	0		8.5	0	0	0
29	1	27.2	6	9	1	11	0	1	0	1	0	0	0	0	0		3	1	8.5	1	0	0
29	2	19.7	9	7	10	0	0	0									0		11.5	1	0	0
34	2	17.7	11	14	10	14	0	0									0		8.5	1	0	0
60	2	31.5	8	10	9	17	0	0									0		8.5	0	0	0
57	2	18.3	5	10	2	14	0	1	0	1	0	0	0	1	1		2		8.5	0	0	0
37	2	20.6	4	14	2	23	0	1	0	0	0	0	1	0	0		2	2	8	0	0	0
35	2	19.6	3	11	16	19	0	0									2		6.5	0	1	0
24	2	17.3	15	4	5	0	0	0									2		8	1	0	0
71	2	24.9	15	16	5	16	1	0									0		7	0	0	0
35	2	24.7	13	5	11	21	0	0									0	2	10.5	1	0	0
35	2	19.1	8	11	9	16	1	0									0		8	0	0	0
40	2	28.6	8	10	12	16	0	0									0		8.5	0	0	0
44	2	19.9	8	12	6	20	0	0									5		8.5	0	0	0
0	1	20.1	5	3	3	14	0	1	0	1	0	0	0	0	0		2		8	1	0	0
31	1	28.4	5	1	9	18	0	0									4		10.5	1	0	0
74	1	24.7	10	6	8	22	0	0									4		5	0	1	0
33	1	22	1	11	7	19	0	1	0	0	0	1	0	0	0		3		4	0	1	0
46	2	19	17	3	3	23	0	0									0		8	1	0	0
42	1	22	15	11	11	10	0	0									0	1	5.5	0	1	0
40	2	24.6	15	13	6	18	0	1	1	0	0	0	1	1	0		0		8	0	0	0
35	1	21.2	9	13	6	16	0	0									0		8	1	0	0
51	1	24.2	7	15	15	19	0	1	0	0	0	0	0	0	1		2		8.5	0	0	0
41	2	23.1	2	16	6	0	0	0									0		10	0	0	0
23	2	23.4	4	12	9	14	0	0									0		8	1	0	0
31	1	20.1	3	4	2	17	0	0									6		7	1	1	0
22	2	24	7	12	4	20	0	1	0	0	0	0	0	1	0		2	2	8.5	1	0	0
67	2	21.5	13	11	7	22	0	0									2	1	7	0	0	0
44	2	22.6	13	7	3	13	0	0									0		5	0	1	0
44	2	22.6	13	7	3	13	0	0									0		5	0	1	0
40	1	22.6	11	13	8	14	0	0									3	2	8	0	0	0
19	2	19.7	16	10	9	17	0	0									0		6.5	0	1	0
56	2	20.7	14	3	1	17	0	0									0		9	0	0	0
25	2	26	18	5	2	0	0	0									0		8	0	1	0
26	1	24	18	11	12	26	0	1	0	0	1	0	0	0	0		0		9	0	0	1
55	1	24.1	12	10	10	13	0	0									0		7.5	0	0	0
49	1	29.9	13	9	3	18	0	1	0	0	0	0	1	0	0		0		7	0	0	0
21	1	21.5	5	13	2	16	0	0									2		7	1	0	0
50	1	26.6	4	13	7	24	1	1	1	0	1	0	1	0	0		0	1	9.5	1	0	0
70	2		4	2	3	18	0	1	0	0	0	0	0	0	0	1	0		5	0	1	0
27	1	27	5	9	13	17	0	0									2		9	0	0	0
41	2	24.4	9	10	9	14	0	0									2		8	1	0	0
42	2	24.6	10	11	3	18	0	0									3		7	0	0	0
42	2	24.6	10	11	3	18	0	0									3		7	0	0	0
43	2	24.2	14	17	11	20	0	1	0	0	0	0	1	1	0		4	2	8	0	0	0
34	2	23.5	5	11	4	13	0	0									0		8	1	0	0
23	2	22.1	4	9	17	18	0	1	0	1	0	0	0	0	0		0		11	1	0	0
18	2	21	11	14	5	20	0	0									1		9	1	0	0
52	2	19.8	5	10	2	25	0	1	0	1	0	1	0	1	0		0	3	8.5	1	0	0
44	1	21.5	3	16	16	23	0	1	0	0	1	1	1	0	0		4		4.5	0	1	1
50	2	19.5	1	6	0	3	0	0									3		8	0	0	0
39	1	21.6	11	10	4	17	0	0									0	1	4	0	1	0
45	2	29.7	14	10	5	16	0	0									2	1	6	0	0	0
48	2	19.3	18	11	9	15	0	0									0		7	0	0	0
29	1	24.1	5	4	2	13	1	0									0	2	8.5	1	0	0
38	1	25.1	4	8	8	14	1	0									4		9.5	0	0	0
52	2	21.4	6	9	4	13	0	0									0		6.5	1	0	0
19	2	17.9	10	11	4	6	0	0									0		7	1	0	0
54	2	25.2	6	7	2	18	0	0									0		8.5	1	0	0
55	2	25.1	4	5	8	12	0	0									3		7	0	1	0
32	2	29.4	22	17	12	19	0	0									0		9	0	1	1
25	2	61.9	10	18	12	22	0	1	0	1	0	0	0	0	0		1		10.5	1	0	0
45	2	30.5	9	7	3	20	1	0									0		8.5	0	0	0
62	1	32.8	15	7	2	17	0	0									0	5	6	1	0	0
48	1	25.5	7	7	10	19	0	0									1		5	0	0	0
39	2	22	4	9	4	14	0	0									1		8	0	0	0
62	2	22.3	3	7	6	18	0	0									0		7	0	0	0
32	2	29.4	22	19	11	18	0	0									0		8.5	0	1	1
38	2	20.8	7	8	4	16	0	1	0	0	0	0	1	0	0		0		8.5	0	0	0
41	2	20.8	17	6	5	15	0	0									0		7	1	0	0
55	2	21.5	9	7	4	18	0	0									0		8.5	0	0	0
30	1	26.5	17	9	13	9	1	0									2		8.5	1	0	1
57	2	23.7	0	7	9	21	0	1	0	1	1	1	1	0	1		0		7	0	0	0
34	2	25.4	5	4	3	20	0	0									0		6.5	0	0	0
34	2	22.7	12	9	1	12	0	0									2	1	8.5	1	0	0
50	1	25.5	15	7	10	25	0	1	0	0	1	0	0	0	0		5	2	8	0	0	0
34	2	22.8	1	13	7	18	1	1	0	0	0	0	0	0	0	1	2	1	9	1	0	0
29	1	22.5	10	9	4	18	0	0									2	1	8	0	0	0
45	1	23.1	5	10	4	17	0	1	1	0	0	0	0	0	0		3	3	7	0	0	0
37	2	17.9	15	12	13	20	1	0									4		7.5	1	0	0
27	2	22.5	14	8	3	12	1	0									0		8	0	0	0
20	2	21.5	9	8	13	16	0	0									4		9	1	1	0
34	2	21.8	9	7	12	9	0	0									3		6.5	0	0	0
49	1	22.3	11	4	2	13	0	0									0		7.5	0	0	0
60	2	25.8	13	9	12	17	0	1	0	0	1	0	1	0	0		0		5	0	1	0
21	2	29.7	10	8	2	16	0	0									0		8.5	1	0	0
28	1	21.6	8	6	2	9	1	0									0	3	8	0	0	0
53	2	19.1	8	4	2	8	0	0									0		7.5	0	1	0
49	2	19.4	9	3	5	20	0	1	0	0	1	1	1	0	1		3		8	0	0	0
44	2	19	13	12	6	0	0	0									3	1	7.5	0	0	1
52	2	26.5	13	12	8	20	0	0									0		9.5	0	0	0
0	1	22.2	8	10	6	16	0	0									0		7.5	0	0	0
61	1	24.5	5	14	12	13	0	0									0		9	0	0	0
55	2	27.3	9	6	2	12	0	0									2	1	6	0	0	0
57	2	20.9	4	11	4	19	0	1	0	0	0	0	0	0	0	1	0		9.5	1	0	0
53	2	24.5	14	9	7	13	0	0									2		8	0	1	0
45	1	21.8	7	9	12	22	0	0									3		8	0	0	0
60	2	20.8	3	9	3	17	0	0									0		9	0	0	0
19	2	22	16	4	4	10	0	0									0		8	1	1	0
38	1	20	7	11	8	23	0	0									2		10	0	0	0
50	1	23.8	6	8	10	16	0	0									0	7	8	0	0	0
79	1	27.1	5	6	8	9	0	0									0	3	9	0	0	1
41	2	20.8	17	6	5	15	0	0									0		7	1	0	0
41	2	20.8	17	6	5	15	0	0									0		7	1	0	0
51	2	26.3	16	10	11	17	0	0									0		7	1	1	1
44	2	20	11	10	2	20	0	0									3		8	0	0	0
59	1	26	19	4	1	18	1	0									4	1	7	0	0	1
26	2	19.2	14	13	6	16	0	0									0		7.5	1	0	0
32	2	20.7	15	14	19	18	0	0									0		10.5	0	0	0
45	2	21.9	6	13	8	26	0	1	0	0	0	1	0	0	0		0		10	1	0	1
30	2	21	14	8	0	15	0	0									0		5.5	0	1	0
32	1	23.7	5	7	7	14	0	0									7		8.5	1	0	0
52	2	22.7	12	5	7	21	0	1	0	1	0	0	1	0	0		3	1	8	1	0	1
18	2	20.1	9	15	6	17	0	0									0		9	1	1	0
54	2	39.2	10	9	9	12	1	0									0		7.5	0	0	0
67	2	18.4	9	12	4	21	0	0									0		8.5	0	0	1
54	2	25	4	4	2	19	0	0									0		8	0	0	0
26	2	22	5	9	9	19	0	0									3	1	6.5	1	0	0
55	2	25.6	16	8	8	16	0	0									0	3	8.5	0	0	0
77	1	29.8	16	13	12	20	1	1	0	0	1	0	1	0	0		0		7	0	0	1
25	2	29.3	18	11	10	14	0	1	0	0	1	0	1	0	0		8		6	1	1	0
21	1	18.1	8	7	7	0	0	0									0		9	1	1	0
46	2	21.9	8	2	1	17	0	1	0	1	0	0	0	0	1		6		8	0	0	0
57	2	22.5	0	2	12	22	0	1	1	1	0	0	0	0	0		3		8.5	0	0	0
30	2	18.4	7	14	3	18	0	0									0		8	1	0	0
29	1	22.8	9	7	5	20	0	0									2	1	7	0	0	0
54	2		4	5	1	10	1	0									0	1	8.5	0	0	0
0	2	23.1	1	16	11	8	0	1	0	0	0	0	0	0	0	1	3		10	0	0	0
23	2	17.3	14	18	14	20	0	0									1		8	1	0	1
22	2	23	8	16	5	19	0	0									4		7	1	0	0
60	1	24.5	7	9	2	16	0	1	0	0	1	0	1	0	0		1		4	1	0	0
46	2	35	15	11	3	18	0	1	0	0	1	0	1	0	0		0		8	1	0	0
49	1	26.9	15	6	5	18	0	0									0		6.5	1	1	0
29	2		20	11	9	18	0	0									3	1	9	1	0	0
19	2	22.2	11	8	7	0	0	0									0		9.5	1	1	0
43	1		10	2	2	16	0	0									3		7.5	0	0	0
29	2	21.8	17	9	3	0	0	0									4		6.5	1	1	1
51	1	27.5	12	9	6	0	0	0									6		8	0	0	0
53	1	27.3	7	3	5	18	0	1	0	1	0	0	0	0	0		3	3	9.5	1	0	0
56	2	20.4	12	10	8	16	0	0									3	1	8	0	1	0
50	2	33.9	3	9	0	20	0	1	1	0	0	0	0	0	0		0	1	8	0	0	0
60	2	28.6	2	5	2	13	0	0									0		9	0	0	0
38	1	26.3	11	15	8	17	0	1	0	1	0	0	1	0	0		4		8	1	0	0
30	2	16.6	13	13	13	18	0	0									0		8.5	1	0	0
0	2	22.3	10	10	4	11	0	0									0	3	8	0	0	0
38	2	27.3	12	13	4	0	0	0									2		10	0	0	0
45	1	30.5	11	13	16	18	0	1	0	0	0	0	0	0	1		0		5	1	1	0
47	1	21	12	17	8	25	0	1	0	1	0	0	1	1	0		0		9	0	0	0
34	2	24.5	13	7	7	21	0	1	0	0	1	0	1	1	1		2		4.5	1	1	0
25	2	21.4	18	9	14	20	0	0									0		12	1	0	0
27	2	20.3	10	13	12	20	0	0									3		6.5	1	0	1
30	2	19.6	15	13	9	15	1	0									4		7.5	0	0	0
43	2	20.2	9	5	2	14	0	0									2	1	8	1	0	0
62	2	24.2	7	15	6	15	0	1	0	0	0	0	0	0	1		0	1	7.5	0	0	0
0	2	19.7	5	10	1	9	0	0									0		8	1	0	0
44	1	28.1	18	9	4	14	0	0									0	2	7	1	0	1
24	1	27.7	5	3	3	12	0	0									2		8	0	0	0
20	2	19.5	14	11	10	21	0	1	0	0	0	0	0	0	0	1	0		8	0	0	0
52	2	25.1	10	9	6	18	0	0									0	2	8.5	1	0	0
0	2	38.1	17	13	9	14	0	1	1	0	0	0	0	0	0		2		8.5	0	0	0
60	2	21.6	4	15	5	23	0	0									0		8	0	0	0
22	1	26.3	10	4	3	8	0	0									0	1	8	1	0	0
30	2	26.1	1	11	12	15	0	0									0		10.5	0	0	0
37	1	20.1	4	13	11	24	0	1	0	0	0	1	1	1	1		2	1	9	0	0	0
54	2	25.9	13	7	7	13	0	0									0		8	0	0	0
33	2	29.4	4	6	2	12	0	1	0	0	0	1	0	0	0		8		6	0	0	0
38	1	22.5	6	8	1	21	0	1	0	1	0	0	1	0	0		0		8	0	0	0
55	2	24.2	9	10	6	19	0	0									0		8	0	0	0
39	2	21.2	6	13	5	19	0	0									3	1	8	0	0	0
44	2	21.9	11	7	3	26	0	0									0		9	0	0	0
32	2	19.5	9	19	12	14	0	0									0		8.5	0	0	1
26	2	21.1	4	3	2	25	0	0									1		6	1	1	0
30	2	18.9	8	13	9	18	0	0									0		7.5	0	0	0
63	1	24	16	7	4	16	0	0									5	3	9	0	0	0
76	2	22.1	10	9	9	23	0	1	0	0	1	1	1	1	0		0		9.5	0	0	0
21	1	17.9	15	6	6	0	0	0									1		7	1	1	0
19	2	23.6	11	8	5	0	0	0									0		9	1	1	0
39	1	25.4	7	5	1	15	1	0									0	1	8.5	1	0	0
67	1	29.7	9	7	7	23	1	0									0		6.5	0	0	0
48	2	22.7	7	13	1	12	0	0									0	1	8.5	1	0	0
55	2	24.8	14	6	9	20	0	0									0		8.5	0	0	0
34	1	24.9	9	16	3	14	0	0									0		7.5	0	0	0
27	2	32.6	1	10	8	20	1	1	0	0	0	0	0	0	0	1	1		7.5	1	0	0
65	1	21	3	4	4	12	0	1	0	0	0	0	0	0	0	1	0		7	0	0	0
32	2	23.4	12	12	2	14	0	0									0	1	8.5	1	0	0
29	2	20.7	12	8	5	10	0	0									3		7	0	1	0
26	2	23.5	14	13	8	13	0	0									0		8.5	0	0	0
64	1	29.1	10	13	11	22	0	1	1	0	1	0	1	0	0		0		7	0	0	0
44	1	23.5	9	7	3	17	0	0									2		9	0	0	0
38	2	20.8	12	11	4	20	0	0									3		7	1	0	0
64	2	19	11	10	5	20	0	0									0		8	0	0	0
32	2	21	0	10	10	24	0	1	0	0	0	0	1	0	0		2	2	9	1	0	0
29	1	21.6	3	7	9	17	0	0									0		7	0	0	0
92	2	19.5	14	6	18	18	0	0									0		12	0	0	0
28	2	19.1	15	9	11	19	0	0									3		8	1	1	0
21	1	26.8	14	8	12	19	0	0									0		6.5	1	1	0
63	1	24	9	6	2	15	0	0									5	3	9	0	0	0
41	2	21.3	5	10	8	13	0	0									0		8	0	1	0
79	2	19.5	9	13	5	18	0	0									4		5	0	0	0
22	2	27.7	15	14	9	21	0	0									0	1	8.5	1	0	0
47	1	31.7	9	4	2	15	0	0									2		8	0	0	0
70	1	35.9	6	2	7	0	0	0									0	3	9	0	0	0
42	2	22.1	2	4	2	21	0	0									2		8	1	0	0
28	2	23.2	2	12	2	19	0	0									0		8.5	1	0	0
27	2	24.2	8	19	6	25	0	0									0		7.5	0	0	1
32	1	26	6	2	0	12	0	0									0		6.5	0	0	0
52	2	21.5	3	10	12	23	0	0									0		10	1	0	0
22	2	27.7	14	14	9	22	0	0									0	1	9	1	0	0
72	2	18.8	2	4	6	20	0	0									0		8.5	0	0	0
49	2	20.7	8	12	9	18	0	0									0	1	8	1	1	0
35	2	23.6	12	7	2	19	0	0									1		11	1	0	0
27	1	21.6	5	15	12	24	0	1	0	0	1	0	1	1	1		0		8	1	0	0
27	2	19.9	14	6	4	18	0	0									2		8.5	1	0	0
69	1	28.4	8	15	13	22	0	0									0	3	9	0	0	0
57	2	19.7	1	8	6	24	0	1	0	1	1	0	1	1	0		0		8	0	0	0
24	2	30.5	13	9	7	19	0	0									1		8	1	0	0
56	1	29.4	9	9	6	7	0	1	0	0	0	0	0	0	0	1	0	2	8	0	0	0
47	1	25.1	14	8	8	10	0	0									3	4	7.5	0	0	0
42	2	36.3	11	15	5	18	0	0									5		6	1	1	0
42	2	34.7	7	12	13	17	0	0									3		6.5	1	0	0
32	2	24.7	8	13	7	16	0	0									0		6.5	0	1	0
45	2	23.7	18	11	13	21	1	0									3		11	1	0	0
36	1	23.6	12	11	7	16	1	0									0	3	6.5	1	0	1
54	2	22.6	5	12	5	13	0	0									0		9.5	0	0	0
43	2	26	3	10	6	21	0	0									4		4	0	1	0
73	2	26.6	5	10	8	18	0	1	0	1	0	0	0	0	0		4		8	0	0	0
61	1	27.3	5	4	2	17	0	1	0	1	0	0	0	0	0		4		8.5	0	0	0
38	2	26.2	11	10	5	18	0	0									2		8	0	0	0
28	2	25.2	16	11	4	0	0	0									0		8	1	0	0
49	2	27.9	15	19	13	19	0	0									0		9	0	0	0
43	2	25.8	10	5	1	0	0	0									0		7.5	1	0	0
48	2	23.6	11	11	5	22	0	0									3	1	7.5	1	0	0
44	2	24.5	11	10	11	19	0	0									0		8	0	0	0
45	2	19.1	8	9	4	15	0	0									0		8.5	0	0	0
30	1	30.7	1	14	7	0	0	0									0		9	0	1	0
19	1	20.9	13	9	9	13	0	0									0		7	1	0	0
44	1	23.6	16	11	5	16	0	0									9	3	5.5	0	1	0
46	2	27	8	11	5	22	0	0									0		7	1	0	0
48	1	30.2	24	4	5	17	0	0									0		8	0	0	1
25	1	21.7	21	8	7	20	0	0									0		8	0	0	0
80	2	19	6	9	18	22	0	1	1	0	0	0	0	0	1		0		8	0	0	0
70	2	26.2	8	9	3	12	0	0									0		4.5	1	1	0
55	2	21	10	13	9	12	0	0									0	7	13	0	0	0
63	1	26.9	3	13	12	24	1	0									0		6	0	1	0
29	2	20.2	12	12	9	23	0	0									0		8	1	0	0
47	1	26.8	11	6	6	18	0	1	0	0	1	0	0	1	0		2		8	0	0	0
48	1	25.3	14	9	10	24	0	1	0	0	0	1	0	0	0		3	2	8.5	1	0	1
23	2	30.5	3	9	3	12	0	1	1	0	0	0	0	0	1		0		7.5	1	0	0
36	2	40	9	6	9	22	0	1	1	0	0	0	0	0	0		3		8.5	1	0	0
18	1	25.2	10	6	2	24	0	0									0		8.5	1	0	0
48	2	19.1	16	10	2	12	0	0									0		7	0	0	0
50	2	24.4	16	16	11	16	0	0									0		6.5	1	1	0
44	2	24.7	9	10	4	11	0	0									3	1	7	0	0	0
42	2	27.7	19	13	11	23	0	0									3	1	5.5	1	1	0
51	2	21.2	8	15	5	14	0	0									0		8	0	0	0
36	1	24.4	16	16	7	19	0	0									0		8	0	0	1
51	2	23.2	7	9	1	12	0	0									0		6.5	1	0	0
24	2	18	13	9	3	19	0	0									0		9	1	1	0
30	1	25	4	9	6	17	0	0									4	1	8.5	1	0	0
43	1	22.9	5	9	11	16	0	0									5	1	6.5	0	1	0
26	2	18.1	7	17	7	18	0	0									0		9	0	0	0
41	1	21.1	8	1	1	13	0	1	0	0	0	0	1	1	1		2		8	0	0	0
0	2	26	9	12	12	17	0	0									0		8	0	0	1
45	2	17.3	5	6	6	12	0	0									0		8	1	0	0
47	1	22.6	11	9	6	17	0	0									0	1	7	1	0	0
49	2	30.5	1	18	12	18	1	1	1	0	1	0	1	1	1		0		9	0	0	0
48	2	25.2	10	5	4	16	0	0									0		8	0	0	0
43	2	24.4	8	15	11	17	0	0									4		8	0	0	0
41	2	20.3	18	10	3	0	0	0									0	2	7.5	0	0	0
20	2	22.9	2	11	12	17	0	0									11		3.5	1	1	0
33	2	23.4	0	14	4	12	0	0									0		7	1	1	0
73	2	20.8	12	15	10	23	0	1	0	0	0	0	1	1	0		2	4	10	0	0	0
20	1	18.8	11	11	11	23	0	1	0	0	0	0	0	0	0	1	1		10	1	0	0
31	1	19.8	16	10	11	20	0	0									0		7.5	1	0	1
0	1	28.1	4	4	3	16	0	0									3		8	0	0	0
37	2	30.9	22	8	10	22	0	1	0	0	1	0	0	0	1		4		9	0	0	1
35	2	24	6	6	6	9	0	0									0	1	7.5	1	0	0
43	2	24.5	10	7	3	16	0	0									0	2	8	0	0	0
62	2	20.9	12	12	10	16	0	0									2		8	0	0	0
47	1	25.7	16	10	6	19	0	0									2		8	0	0	1
53	2	30	3	11	8	27	0	1	0	0	1	0	0	0	0		0		8	0	0	0
0	2	49.9	2	5	11	0	0	0									0		7	1	1	0
52	2	22.9	12	5	4	15	0	0									3		6.5	0	0	0
25	1	22.5	13	11	6	11	0	1	0	0	0	0	0	0	0	1	2	4	8.5	0	0	0
43	1	25.6	5	14	7	17	0	0									2		8	0	0	0
47	2	22.3	9	10	4	14	0	0									0		9	0	0	0
66	1	28.1	9	11	8	19	0	1	0	1	1	0	1	0	0		0	3	8	0	0	0
67	1	31.2	7	7	10	17	1	0									4		5	1	1	0
20	2	26.6	1	12	11	22	0	0									0		10	1	0	0
32	2	18.8	10	12	1	13	0	0									0		8	1	0	0
22	2	21.9	9	15	6	18	0	0									0		6.5	1	1	0
72	2	22.1	11	13	6	18	0	0									0		10.5	0	0	0
73	2	34.4	1	8	13	17	0	0									3	3	11	0	0	0
28	1	21.4	6	8	2	19	0	0									0		8	1	0	0
45	2	22.8	5	6	2	18	0	1	1	0	0	1	0	0	0		3		7	1	0	0
49	2	24	4	14	5	15	0	0									2		9	0	0	0
55	1	27.2	5	11	1	13	0	0									0	2	7	0	0	0
51	2	24.6	15	13	10	26	0	1	0	1	0	0	0	1	1		0		7.5	0	0	1
79	2	20.3	4	5	2	14	0	1	0	1	0	1	1	0	1		1	1	8	0	0	0
50	2	21.7	10	13	12	19	0	1	1	0	0	0	0	0	0		4	2	9	0	0	0
28	2	22.1	19	17	16	21	0	1	0	0	0	0	0	1	0		3		9.5	1	0	1
61	2	27.3	12	11	9	18	0	1	0	0	0	0	0	1	0		5	1	9	0	0	1
54	1	26.8	3	6	0	11	0	0									0		8.5	0	0	0
50	2	29.8	3	17	12	24	1	1	0	0	0	0	0	0	0	1	5		7	0	0	0
64	2	23.4	4	11	12	11	0	0									0	1	10	0	0	0
32	1	35.3	7	5	4	19	0	0									0		7	0	0	0
41	1	25.9	10	12	5	19	0	0									0		8	0	0	0
42	2	20.4	20	15	10	23	0	1	0	1	1	0	1	0	1		0		8	0	0	0
70	2	22.3	5	10	10	28	0	1	0	0	0	0	0	1	1		0		6	0	0	0
53	1	38.8	11	3	4	16	0	0									2		7	0	0	0
32	2	20.3	14	13	7	17	0	0									3	2	8	0	0	0
0	2	18.8	9	8	6	20	0	0									0		10	1	0	0
47	1	24.3	19	3	13	0	0	0									0		10.5	0	0	0
43	2	26.9	14	8	4	16	0	0									6		7	1	0	0
79	1	25.8	6	5	7	8	0	0									0	3	9	0	0	0
46	2	21.1	12	7	9	25	0	0									2		7	0	0	0
48	1	28.5	11	5	4	8	0	0									0		7.5	0	0	0
64	2	31.6	17	7	9	17	0	0									0		11	1	0	0
42	2	19.2	23	7	5	19	0	0									0		9.5	1	0	0
55	2	21.5	3	8	3	15	0	1	0	0	0	0	1	1	0		2	1	6.5	0	0	0
34	2	18.3	9	13	12	21	0	1	0	1	0	0	0	0	0		4		8	0	1	0
28	2	22.7	11	14	14	20	0	0									1		7.5	1	0	0
76	1	23.5	13	17	8	8	0	0									0	2	9	0	0	0
51	2	18.1	4	18	9	24	0	1	0	1	0	0	0	0	1		0		8	0	0	0
45	2	21.2	9	12	4	25	0	1	0	1	0	0	0	1	1		0		8.5	1	0	0
40	2	27.5	9	7	6	19	0	0									4		7.5	0	0	0
55	2	23.9	13	12	1	18	0	0									0		8	0	0	0
58	2	21.6	7	6	2	20	0	0									0	3	6	1	0	0
36	2	30.9	18	16	15	26	0	1	1	0	0	0	0	1	0		0		6.5	0	1	1
39	2	41.5	13	8	3	19	0	0									0		7	0	0	0
46	1	22.2	7	8	0	19	0	1	0	0	0	0	0	1	1		0		9	0	0	0
45	2	21.2	9	12	4	25	0	1	0	1	0	0	0	1	1		0		8.5	1	0	0
61	2	27.8	12	13	6	15	0	0									4		9	0	0	0
57	2	20.2	6	8	7	25	0	1	0	0	1	0	1	0	0		2		8	0	0	0
67	2	22.2	8	7	2	21	0	0									0	2	10	0	0	0
26	2	36.4	9	10	2	16	0	0									5		7.5	1	0	0
34	2	24.5	7	13	8	24	0	1	0	0	1	1	1	1	1		2	1	9	0	0	0
42	1	23.6	9	4	6	0	0	0									3		7.5	1	0	0
49	1	20.2	10	17	12	24	0	1	0	0	1	0	0	0	0		0		7	0	1	0
60	1	29.4	12	8	6	19	0	0									0		7.5	1	0	0
30	2	21.8	6	4	6	15	0	0									0		10	1	0	0
0	2	21.6	10	5	4	14	0	0									3		8.5	1	0	0
0	2	21.6	4	3	5	16	0	0									0		7.5	0	0	0
38	1	35.3	15	3	6	16	0	0									0		8	0	0	0
40	2	30.1	9	16	7	18	0	0									0		8	0	0	0
44	2	21.1	9	6	2	16	0	0									0		10	0	0	0
88	1	31	0	4	5	24	0	1	0	0	0	0	0	0	0	1	0					0
35	1	32.5	16	4	2	19	1	0									0		6.5	1	0	0
52	2	20.3	11	11	9	13	0	0									4	4	8	0	0	0
67	1	24.7	10	13	15	22	1	0									0		9.5	0	0	0
42	2	25.2	7	10	7	17	0	1	0	0	0	1	1	0	1		0	1	9	0	0	0
35	2	21	11	9	7	0	0	0									0		8	1	0	0
0	2	23.4	9	11	8	14	0	1	0	0	0	0	0	0	0	1	2		8.5	1	0	0
42	2	24.8	16	12	7	19	0	1	0	0	0	0	0	0	0	1	3	1	8	0	0	0
53	1	26.1	6	3	6	23	0	0									0		10	0	0	0
56	2	25.5	12	11	4	19	0	0									4		10.5	0	0	0
51	2	22.9	18	15	11	10	0	0									3		9	0	0	0
41	2	28.7	17	7	5	19	1	1	1	0	0	0	0	0	0		1		8	0	0	0
58	2	27.7	19	13	8	18	1	0									4	1	8	0	0	0
57	2	39.4	15	16	14	23	0	1	1	0	0	0	0	0	0		0	1	8	1	0	0
33	2	21.1	10	15	2	19	0	0									2		7.5	1	0	0
48	1	22.3	11	10	10	16	0	0									0		8.5	1	0	0
39	2	23.4	10	11	7	18	0	0									3		7	1	1	0
23	1	22.5	6	6	6	13	0	0									0		10	0	0	0
53	1	20.9	3	11	11	15	0	0									0		7	0	0	0
24	2	22.7	7	15	4	19	0	0									2		12.5	0	0	0
45	2	30.5	4	17	16	17	0	0									0		8	0	0	0
29	1	34	16	14	7	10	1	0									0	1	7.5	1	0	0
54	1	32.1	9	9	9	16	1	0									2	1	8	0	0	0
44	2	20.2	17	13	4	16	0	0									8		4.5	0	1	0
25	2	19.4	21	3	3	0	0	0									0	1	7.5	1	0	0
28	2	17.5	6	11	7	21	0	0									0		8.5	0	0	0
49	2	27.7	3	15	14	20	0	1	0	0	0	0	0	1	1		0		8	0	0	0
61	2	50.2	12	6	14	5	0	0									2		8.5	0	0	0
69	2	20.2	7	3	0	16	0	0									1	1	8	0	0	0
48	2	23.5	6	3	8	19	0	0									0		6.5	1	1	0
52	1	26.6	5	9	12	16	1	0									4	3	8.5	1	0	0
84	2	20.3	14	9	1	14	1	0									3	3	9	0	0	0
38	2	28.7	13	13	6	13	0	0									0		7.5	1	0	0
29	2	27.3	8	9	10	19	0	0									4	1	8	0	0	0
39	2	31.7	2	7	3	18	0	0									0		9	0	0	0
41	2	28.3	13	13	13	19	0	0									3		7.5	1	1	0
63	1	24.4	6	4	3	9	0	0									0		7	0	0	0
75	1	27.7	5	3	1	6	0	0									2		9	0	0	0
72	2	18.4	9	15	5	20	0	1	0	0	0	0	0	0	0	1	0		9	0	0	0
41	2	28.3	10	8	12	17	0	0									3		8	1	0	0
70	1	22	7	10	6	14	1	0									0		9	0	0	0
20	1	21.2	8	6	4	17	0	0									0		6	1	1	0
47	1	22.7	7	12	9	24	0	1	0	0	1	1	1	1	1		0		8	0	0	0
26	2	21	14	6	2	11	0	0									0		9.5	1	0	0
0	2	20.7	3	8	5	8	0	0									4	1	8	1	0	1
37	1	25.2	8	6	0	9	0	0									0	1	7.5	1	0	0
22	2	22	11	10	8	14	0	0									0		8	1	0	0
48	1	26	7	11	6	22	1	1	0	0	0	1	0	0	1		1	7	7.5	0	0	0
37	1	24.9	10	15	14	21	0	0									0		8	1	0	0
56	2	24.3	4	9	5	23	0	1	0	0	0	0	1	0	0		10		6	1	0	0
20	2	22.9	13	17	6	13	0	1	0	0	0	0	1	0	0		0		5	1	1	0
19	2	18.3	12	4	4	15	0	0									0		6.5	1	0	0
40	1	24.9	13	18	19	17	0	0									6		3.5	1	1	0
37	2	37.7	9	9	4	14	0	0									0		9	1	0	0
84	1	31.3	10	5	3	15	0	1	0	0	0	0	0	0	0	1	3		9	1	0	0
33	2	26	13	9	6	16	1	0									0		9	0	0	0
25	2	31.1	7	12	10	20	1	0									0		10	1	0	0
42	2	33.1	9	5	1	12	0	1	1	0	1	0	0	0	0		0	1	8.5	0	0	0
41	2	28.3	8	9	11	16	0	0									3		8	0	0	0
60	2	22.2	4	12	5	14	0	1	0	1	0	0	0	0	0		0		8	0	0	0
23	1	19.1	8	14	7	13	0	1	0	0	1	0	1	0	0		2		6.5	1	0	0
56	2	33.4	7	6	0	20	0	1	0	1	1	0	1	0	1		0		8	0	0	0
34	2	22.3	11	16	13	19	0	0									1		8	0	0	0
52	2	26.8	9	7	8	20	0	0									4		8	1	0	0
57	1	22.5	14	11	9	22	1	1	0	0	0	0	0	0	1		1		6	1	1	0
0	2	22.1	9	13	5	18	0	0									0		8.5	0	0	0
84	1	24.6	5	4	1	4	0	0									2		8	0	0	0
39	2	21.2	12	17	14	27	0	0									3	1	8.5	1	0	0
26	2	18.9	17	6	4	0	0	0									0		7.5	1	0	0
20	1	19.1	18	11	6	15	0	0									0		9.5	1	1	0
41	1	28.1	4	11	10	20	1	0									0		5.5	1	1	0
78	1	25	14	10	3	9	0	1	0	0	1	1	1	0	1		0	2	9.5	0	0	0
53	2	28.6	19	12	13	20	0	0									0		4.5	1	1	1
71	2	21.4	5	8	6	14	0	1	0	0	0	0	0	0	0	1	0		9	0	0	0
31	2	22	9	15	12	18	0	1	1	0	0	0	0	0	0		0		7.5	1	0	0
20	1	19	19	6	7	21	0	0									0		7.5	1	1	1
49	2	20.2	2	4	1	11	0	0									0		9	0	0	0
46	1	30.7	16	12	12	23	1	1	0	0	0	0	1	0	1		0		9	1	0	1
37	1	22.3	15	11	12	19	1	0									0	2	8	0	0	1
19	2	20.2	10	6	5	7	0	0									0		9	0	0	0
63	2	26.5	11	1	3	9	0	0									0	3	9	0	0	0
35	2	33.2	14	15	7	14	0	0									4		8	0	0	0
31	2	28.1	13	15	11	18	1	0									2		7.5	0	1	1
25	2	24	15	13	8	17	0	0									4	2	8.5	1	0	0
31	2	31.9	5	5	9	15	0	0									0		13	1	0	0
31	2	31.9	5	5	9	15	0	0									0		13	1	0	0
64	2	21.4	11	8	3	16	0	1	0	0	0	1	1	0	0		0	4	7	0	0	0
64	2	21.4	11	8	3	16	0	1	0	0	0	1	1	0	0		0	4	7	0	0	0
29	2	18.2	4	6	2	11	0	0									0		8	1	0	0
33	2	20.9	3	10	5	14	0	1	1	0	0	0	0	0	0		0		7.5	0	0	0
25	1	21.6	15	2	1	10	0	0									0		11	0	0	0
29	2	18.4	4	16	4	20	0	0									2		9	0	0	0
76	1	23.7	13	10	3	19	0	1	1	0	0	0	0	1	0		1	2	9	0	0	0
60	2	29.7	19	12	16	21	0	1	0	0	1	0	0	1	1		0		8	1	0	0
46	2	24.6	12	19	16	28	1	1	1	1	1	1	1	1	1		3	2	8	1	0	1
43	1	24.5	10	13	8	13	0	0									0	4	7	1	0	0
28	1	24.9	5	12	6	13	1	1	0	0	0	0	1	0	0		3	1	8	1	0	1
58	2	23.3	20	7	2	13	0	0									0	1	7	0	0	0
28	2	21.5	14	12	9	14	0	1	0	0	0	0	0	0	1		0		7.5	1	0	0
19	2	36.3	7	6	5	17	0	0									0		8.5	1	0	0
85	1	28.7	3	5	4	14	0	1	0	1	0	0	0	0	0		4	4	7.5	0	1	0
52	2	39.5	11	4	1	8	0	0									0	1	8.5	0	0	1
34	1	28.7	7	5	10	19	0	0									4	2	6	1	0	0
54	1	23.8	6	3	2	19	0	1	0	1	0	0	0	0	0		0	1	7.5	0	0	0
47	2	23.4	8	11	8	21	0	1	0	0	1	0	0	0	0		0		7.5	0	0	0
25	2	22.9	5	9	4	20	0	0									0		9	1	0	0
54	2	21.8	9	6	6	17	0	1	0	0	1	0	0	0	0		0		8.5	0	0	0
65	2	38.2	9	6	8	19	0	0									3		9	0	0	0
44	2	25.4	12	6	14	17	0	0									3		8	0	1	0
25	2	23.3	12	9	5	0	0	0									0		7	0	1	0
30	2	23.1	6	3	6	19	0	1	0	0	1	0	1	0	1		0		10.5	1	0	0
58	1	28.7	8	7	0	9	0	0									0	3	7.5	0	0	1
20	1	18.5	11	11	9	24	0	1	0	0	0	0	1	0	0		0		8.5	1	0	0
41	2	29.3	15	6	8	12	0	0									3		8	0	0	0
44	2	24.8	2	3	2	13	0	0									0		7.5	0	0	0
36	2	22.8	12	14	8	16	0	1	0	0	0	0	1	1	1		3		10	1	0	1
35	2	22.1	8	10	1	13	1	0									5		6.5	1	0	0
22	2	19.9	6	13	13	13	0	0									0		7	1	1	0
44	2	24.8	2	2	2	13	0	0									0		7.5	0	0	0
45	2	33.1	5	11	12	17	0	0									0		8	0	1	0
30	2	24.9	15	4	2	18	0	0									0		9.5	1	1	0
33	2	33.1	4	10	9	14	0	0									0		7	0	0	0
37	2	20.6	17	13	6	18	0	0									0		7	0	0	0
40	2	20.2	7	8	7	12	0	0									0		7.5	1	0	1
45	2	22.5	4	9	10	16	0	0									0		7	0	0	0
40	2	20	9	7	2	12	0	0									0		8	0	0	0
36	2	30.1	4	5	7	19	0	0									0		7	0	0	1
34	2	18.2	15	15	13	22	0	0									0	1	8	1	0	0
27	2	25.6	9	15	6	23	0	0									2		6	1	1	0
40	2	22.7	13	9	6	16	0	0									0	1	8.5	0	0	0
71	1	24.2	6	7	3	5	0	0									0		7.5	1	0	1
27	1	19.2	9	9	6	18	0	1	1	0	0	0	0	0	0		0		8	0	0	0
39	2	19	8	7	6	15	0	0									0		9	0	0	0
32	2	32.8	4	9	1	15	0	0									4		7	1	1	0
22	2	25	1	6	8	14	0	0									0		9.5	0	0	0
39	2	27.7	15	11	9	16	1	0									0		9	1	0	1
34	2	23	14	9	7	18	0	0									0		9	0	0	1
21	2	20.3	12	4	1	9	0	0									0		9	1	0	0
0	2	19.2	7	7	4	12	0	0									3		7	0	0	0
61	2	32.9	12	13	9	18	0	0									0		9	0	0	0
28	2	21.4	15	10	13	19	0	0									1		7	1	1	0
34	1	22.3	14	10	3	16	0	0									10		7	0	1	1
33	2	22.7	8	5	4	0	0	0									3		9	0	0	0
26	2	25.3	15	15	9	16	0	0									8		7.5	0	0	0
32	2	41	8	5	12	12	0	1	0	0	0	0	0	0	0	1	2		13.5	0	0	0
50	2	19.9	10	11	7	18	0	0									0	2	7.5	0	0	0
59	2	23.4	21	15	2	19	0	0									0		8	0	0	0
0	2	24.7	11	10	5	15	0	0									0		8	0	1	0
49	2	30.5	5	9	0	20	0	0									1		6.5	0	0	0
57	2	20.8	5	7	5	19	0	0									4		8	1	0	0
48	1	26.2	13	8	7	14	0	0									0		4.5	0	1	0
24	2	23.4	3	11	10	25	0	1	0	0	1	0	1	0	0		1		9	0	0	0
38	2	18.6	8	12	2	25	0	1	0	0	0	0	0	0	0	1	0	1	4.5	0	1	0
47	2	27.5	17	12	5	23	0	0									4		10	0	0	0
26	1	28.4	18	3	1	0	0	0									3		7.5	0	0	0
45	1	26.3	5	10	12	19	1	1	0	0	0	0	1	1	0		0	4	7.5	0	0	0
58	2	25	2	4	1	16	0	0									0		9.5	0	0	0
31	2	19.1	8	8	6	19	0	0									0		9.5	0	0	0
56	2	27.6	20	7	10	17	0	0									0		5	1	0	1
28	1	23.7	12	8	6	14	0	0									2		7.5	1	0	0
0	1	27.1	14	14	8	21	1	0									3		8.5	1	0	0
56	1	29.1	10	0	0	9	1	0									0		7	1	0	0
48	2	33.2	10	3	2	11	1	0									2		7.5	0	0	0
38	2	24.2	6	18	10	9	1	0									1		9.5	0	0	0
33	2	20.7	5	13	5	17	0	0									0		8	0	0	0
48	2	17.6	6	11	8	21	0	1	0	0	0	1	0	1	1		2		8	0	0	0
50	2	31.2	3	5	7	17	0	0									0		5	0	1	0
33	2	21.8	6	6	2	13	0	0									0		8	0	0	0
61	1	25.4	14	7	11	14	0	0									0		7.5	0	0	0
67	1	22.4	13	3	1	6	0	0									3		8	0	0	0
58	1	25.7	4	5	4	14	0	1	0	0	0	0	1	0	0		0	1	8	0	0	0
38	2	19.3	5	7	11	17	0	1	0	0	0	0	0	0	0	1	0		10	0	0	0
22	2	18.2	11	10	3	19	0	0									6	3	4	1	1	0
72	2	19.5	4	6	6	15	0	1	0	0	0	0	0	0	1		0		9.5	0	0	0
31	2	25.8	2	15	2	20	0	0									5		8	1	0	0
49	2	19.5	10	10	8	20	0	1	0	0	0	0	0	0	0	1	0		10	0	0	0
0	2	24.5	20	15	11	25	0	1	0	0	0	1	1	1	1		2		9	1	0	0
30	1	23.8	8	8	2	20	0	1	0	0	1	0	0	1	1		0	1	7.5	1	0	0
72	1	23	9	3	5	12	1	0									0		7.5	0	1	0
67	2	28.3	4	2	1	19	0	0									0		9	1	0	0
64	2	26.3	8	5	2	17	0	1	0	0	1	1	1	0	0		0		9	0	0	0
40	2	20	7	9	4	14	0	1	0	0	0	1	1	1	0		2	2	8	0	0	0
19	2	37.6	7	10	9	18	0	0									0		8	1	0	0
81	1	26	15	7	3	12	0	0									6	4	4	0	1	0
30	1	21.9	7	8	11	19	0	0									6		7	1	1	0
19	2	28.1	16	19	9	17	0	0									0		5.5	1	1	0
41	2	31.6	4	7	12	15	0	0									4		4.5	1	0	0
57	2	32.7	15	6	13	20	0	0									2		7.5	1	0	0
48	2	17.6	8	8	0	11	0	0									2	1	8	1	0	0
21	2	25.7	18	11	7	16	0	0									1		10	0	0	0
39	2	19.2	4	3	1	0	0	0									2		9	1	0	0
46	2	23.5	1	13	18	25	0	1	0	0	0	1	1	0	1		0	1	8	0	0	0
66	1	27.6	8	11	6	21	1	1	1	0	1	0	1	1	1		0	1	10	0	0	0
59	2	22	17	18	13	18	0	0									3		7.5	0	0	0
44	1	24.3	9	7	2	16	0	0									0	2	7	0	0	0
28	2	19.5	0	4	1	13	0	1	0	0	0	1	0	0	1		2	1	9	0	0	0
56	2	21.3	3	6	3	22	0	1	0	0	0	0	1	1	1		3	1	7.5	0	0	0
31	2	25.8	2	13	1	19	0	0									5		8	1	0	0
24	2	27.3	16	20	13	20	0	0									4		7	1	0	1
67	1	29.1	6	17	11	18	0	0									0		9.5	0	0	0
27	2	22.5	11	7	2	12	0	0									5		6.5	1	0	0
71	2	23.5	7	8	1	9	0	0									2	2	8.5	0	0	0
41	2	27.5	6	12	7	17	0	0									2		8.5	0	0	0
46	1	31	9	3	6	10	0	0									0		9	1	0	0
36	2	25.4	16	9	2	17	0	0									4		8.5	0	0	0
54	2	24.5	10	5	4	5	1	0									2		8	0	0	0
46	2	27.3	9	11	11	27	0	0									0		6.5	0	0	0
61	1	25.1	0	5	5	19	0	1	0	0	0	1	0	1	0		0		11	0	0	0
42	2	18.7	5	9	9	25	0	0									3		7.5	0	0	1
23	1	28	10	6	4	11	0	0									2		10.5	1	0	0
54	1	33.4	21	10	14	0	0	0									0		8	0	0	0
57	2	27	8	5	12	21	0	0									0		9	0	0	0
82	1	20.7	3	13	11	20	0	1	0	1	0	0	0	0	0		0		9	0	0	0
35	2	18.6	17	10	10	15	0	0									0		10	0	0	0
68	2	23.8	6	13	2	18	0	1	1	0	1	0	1	0	1		2		8	0	0	0
40	2	32.6	12	9	10	21	0	1	0	0	0	0	0	0	0	1	0		9	1	0	0
33	2	22	15	13	11	22	0	1	0	0	0	1	0	0	0		4		8	1	0	0
37	2	25	10	14	2	16	0	0									0		7.5	0	0	0
83	2	20.9	8	7	2	15	0	0									4		8	0	0	0
39	2	23.9	1	4	0	4	0	0									0		8	1	0	0
0	2	24.8	20	3	6	10	0	0									2		7	0	0	0
46	1	23	0	14	6	16	0	1	0	0	0	0	0	1	1		0		9	0	0	0
67	1	30.8	10	12	7	19	0	0									0		9	0	0	0
29	1	21.1	6	7	7	16	0	0									0		7	0	0	0
54	1	28.3	6	14	6	20	0	1	0	0	0	0	0	1	1		0		8.5	0	0	0
38	1	24.8	3	14	12	17	0	0									0		5.5	0	0	0
64	2	19.2	8	8	4	21	0	0									0		8	0	0	0
40	2	37.4	9	11	9	15	0	0									0		9	0	0	1
59	1	23.3	5	17	15	28	0	1	0	0	0	0	0	1	1		0		8	1	0	0
22	1	29.1	16	6	3	25	0	0									1		12.5	1	0	0
60	2	24.1	6	4	5	15	0	1	0	0	0	0	1	0	1		2	5	7.5	1	0	0
31	2	20.7	4	14	4	20	0	0									2	1	6	1	1	0
43	1	26.8	8	7	6	8	0	0									3	1	6	0	0	0
57	1	25	17	20	17	27	1	0									0	2	7.5	0	1	1
20	2	20.3	14	9	11	13	0	0									0		6.5	1	1	0
23	2	21	8	8	7	16	0	0									0	2	7	1	0	0
55	1	25.5	8	4	5	14	0	0									4		8	0	0	0
54	2	32	5	7	12	14	0	1	0	1	0	1	0	0	0		2		9	0	0	0
29	2	22.2	6	10	7	22	0	1	0	0	1	1	0	0	0		0		9	1	0	0
38	2	21.5	5	8	7	10	0	0									0		10	0	0	0
20	2	23.7	15	9	6	16	0	0									0		8	1	1	0
75	1	36.1	12	4	0	12	0	0									1	2	5	1	1	1
47	2	24.8	6	11	2	17	0	0									0		7.5	0	0	0
54	2	21.3	17	10	8	14	0	0									0		6.5	0	0	0
49	2	18.8	14	11	3	19	0	1	0	0	0	0	0	1	0		0		8	0	0	0
62	2	29.1	7	2	0	8	0	0									2	3	9	0	0	0
53	2	24.5	14	10	3	16	0	1	0	0	0	1	0	1	1		2		8	0	0	0
46	2	17.2	8	7	3	8	0	0									0		8	0	0	0
31	2	21.1	11	5	3	6	0	0									0		7	1	0	0
27	2	16.8	14	12	6	15	0	0									3		8.5	1	0	0
31	2	31.5	5	8	11	19	0	0									0		8.5	0	0	0
33	2	26.3	14	5	1	12	0	0									3		7.5	0	0	0
61	2	20.8	1	5	4	17	0	0									3		9	0	0	0
34	2	23.4	16	5	4	8	0	0									0		9.5	1	0	0
32	2	29.7	17	3	1	17	0	0									1		9	1	0	0
33	2	37.1	7	12	6	13	0	0									2		8.5	0	0	0
35	2	21.6	10	18	12	13	0	0									0		13	0	0	0
58	1	29.3	18	3	9	15	0	0									0	4	7	1	1	0
40	2	20.7	13	12	10	17	0	0									0		8.5	0	0	0
51	2	26.6	7	3	3	16	0	0									0		7	0	0	0
28	1	23.4	3	4	2	12	0	0									2		8.5	1	0	0
44	2	24.2	3	15	6	19	0	0									6	1	8	0	0	0
29	1	21.5	10	7	8	14	0	0									2	1	9	1	0	0
62	1	24.2	4	7	4	20	0	0									0		9	0	0	0
58	2	29.7	17	13	14	22	0	0									0		8.5	0	0	0
36	2	27.3	11	14	11	14	0	0									4		7	1	0	0
88	2	37.5	5	6	4	18	0	0									0		5.5	0	1	0
52	2	28.3	8	12	8	17	0	0									0		6	0	0	0
30	2	19.9	8	5	4	12	0	0									1		9	0	0	0
33	2	23.5	13	11	9	17	0	0									0		8	1	0	0
21	2	24.1	15	9	6	18	0	0									0		7	1	1	0
35	2	30.7	20	20	14	22	0	0									0		6.5	1	1	0
39	2	18.2	2	10	6	19	0	1	1	0	0	1	0	1	0		2	1	8	1	0	0
0	2	23.4	9	6	8	17	1	0									0		7.5	1	0	1
66	2	29.1	13	7	0	17	0	0									5		8.5	0	0	1
52	2	26.6	14	9	6	13	0	0									3		8.5	1	0	0
59	2	25.8	7	14	14	21	0	0									0		7	0	0	0
35	1	24.2	8	10	4	15	0	0									2		4.5	1	0	0
21	2	30.1	5	17	8	17	0	0									0		9	0	0	0
36	2	21.2	4	10	5	15	0	0									2		9.5	1	0	0
64	1	27.5	9	8	11	22	0	0									0		10.5	1	0	1
67	2	24.4	7	12	7	14	0	1	0	0	0	0	0	1	0		2		8.5	0	0	0
21	2	22	18	10	5	15	0	0									0		7	1	1	1
73	2	23.1	7	7	4	12	0	0									0		11	0	0	0
26	1	27.4	21	15	9	22	0	0									0		3.5	0	1	1
22	2	25.4	9	20	13	20	0	0									6		7.5	0	0	0
35	2	17.4	7	13	15	16	0	1	1	0	0	1	0	0	1		0		11	0	0	0
33	2	21.3	8	6	2	11	0	0									0		8.5	0	0	0
52	2	21.2	1	10	5	17	0	0									2		9	0	0	0
37	2	29.1	7	10	8	20	0	1	0	0	1	1	1	1	0		0		10	1	0	0
34	1	29.4	8	9	7	12	0	0									0	1	8.5	0	0	0
31	2	24.2	16	13	6	19	0	0									0		9.5	0	0	0
25	2	20.1	4	11	5	19	0	0									1		8	0	0	0
28	2	21	8	9	5	15	0	0									0		9	0	0	0
54	2	23.5	7	7	1	17	0	0									0		5	0	1	0
29	1	20.1	16	10	4	14	0	0									0		8	0	0	0
54	1	24	3	15	16	22	0	0									0		7.5	0	0	0
29	2	21.5	14	7	4	0	0	0									0	1	10	1	0	1
59	1	20.7	12	8	5	17	0	0									0		8	0	0	0
30	2	18.8	11	7	2	18	0	0									2		9	1	0	0
27	2	20.3	16	4	4	21	0	1	0	0	0	0	0	0	0	1	4					0
57	1	22.1	14	15	5	19	0	1	0	0	0	1	1	0	0		0		6.5	0	0	0
41	2	24.6	6	7	2	14	0	0									0		8	0	0	0
31	1	22.1	7	11	4	12	0	0									1		6	1	1	1
0	2	17.1	11	15	10	21	0	1	0	0	1	1	1	0	0		0		8	0	0	0
51	1	41.7	5	8	2	0	0	0									0		7	0	0	0
23	2	23	10	7	7	9	0	0									0		8.5	1	1	0
22	2	23.4	19	17	15	18	0	0									1		6.5	0	0	0
63	1	33.1	13	6	10	15	0	0									0	5	9	0	0	0
28	2	22.1	16	10	6	4	0	0									1	1	9.5	0	0	0
57	1	31.8	4	5	2	20	1	0									0	4	7	0	0	0
0	1	24.9	9	6	4	15	0	0									0		8	0	0	0
50	2	26.8	0	16	16	21	0	1	0	1	0	0	0	0	0		0		6	0	1	0
39	1	33.8	8	17	5	0	0	0									0		7.5	0	0	0
20	2	21.6	14	12	4	11	0	0									0		5	0	1	0
26	2	24.2	18	3	4	17	0	0									3		6.5	1	1	0
45	2	35.2	9	10	7	15	0	0									0		6	1	0	0
54	1	26.3	8	10	6	13	0	0									3	3	8	0	0	0
62	2	23.4	6	8	4	16	0	1	0	1	0	0	0	1	0		0		8	1	0	0
30	1	23	7	10	14	12	1	0									0		8.5	0	0	0
74	2	25.8	6	13	9	15	0	0									0		11	0	0	0
58	1	29.3	19	5	8	15	0	0									0	4	7.5	1	1	0
39	1	27.7	9	11	7	17	0	0									0		7	0	1	1
32	2	20.4	6	7	8	11	0	0									0		8.5	1	0	0
51	2	31.2	2	7	4	19	0	0									0		4	0	0	0
31	2	22	2	13	16	26	0	0									0		7	1	1	0
33	2	36.3	15	9	6	15	0	0									0	3	7.5	1	0	0
51	2	19.3	4	5	11	19	0	0									0		7	0	0	0
29	2	19.5	7	11	5	8	0	0									2		8	0	0	0
38	2	29.7	9	14	6	0	1	0									0		9	1	0	1
25	2	22.7	5	10	2	16	0	0									1		11	1	0	0
65	2	27.3	15	10	10	20	0	0									4		5	1	1	0
45	2	29.4	15	10	9	8	0	0									1		9	0	0	0
61	1	22.7	0	8	8	21	0	1	0	0	0	0	0	0	0	1	0	2	7	0	0	0
26	2	20.1	8	15	7	18	0	0									2		8	1	1	1
66	2	22.6	12	7	7	19	0	0									2		7	0	0	0
44	2	22.2	2	10	5	22	0	1	1	0	0	0	0	0	0		0		6	0	1	0
0	2	21.3	8	9	5	20	0	1	0	0	0	0	1	0	0		0	4	8.5	1	0	0
25	2	25.8	17	15	8	20	1	0									0		3.5	1	1	1
27	2	23.5	12	7	1	9	0	0									3		8.5	1	0	0
[truncated: 8,805 more rows]

[truncated: 31 more sheets: Desc_HID9, Desc_HID10, Desc_HID11, Desc_HID12, Desc_HID13, Desc_HID14, Desc_HID15, Desc_HID16, Desc_HID17, Desc_HID18, Desc_HID19, Desc_HID20, Desc_HID21, Desc_HID22, Desc_HID23, Desc_HID24, Desc_HID25, Desc_HID26, Desc_HID27, Desc_HID28 …]
